# Supplementary material for: Prognostic biomarker discovery based on proteome landscape of Chinese lung adenocarcinoma
Source: Clin Proteomics. 2024 Jan 5;21:2. doi: 10.1186/s12014-023-09449-2 (PMC10768252; doi:10.1186/s12014-023-09449-2)
Supplement: Supplementary file 6 — Additional file 6: Table 1. Quantile normalized protein expression for all individual samples. [file 12014_2023_9449_MOESM6_ESM.xlsx]

## Sheet: Sheet1
Gene name	L01	L02	L03	L04	L05	L06	L07	L08	L09	L10	L11	L12	L13	L14	LUAD_01T	LUAD_02T	LUAD_03T	LUAD_04T	LUAD_05T	LUAD_06T	LUAD_07T	LUAD_08T	LUAD_09T	LUAD_10T	LUAD_11T	LUAD_12T	LUAD_13T	LUAD_14T	LUAD_15T	LUAD_16T	LUAD_17T	LUAD_18T	LUAD_19T	LUAD_20T	LUAD_21T	LUAD_22T	LUAD_23T	LUAD_24T	LUAD_25T	LUAD_26T	LUAD_27T	LUAD_28T	LUAD_29T	LUAD_30T	LUAD_31T	LUAD_32T	LUAD_33T	LUAD_34T	LUAD_35T
A1BG	1.72179e+08	1.90015e+08	1.17695e+08	2.09525e+08	1.35226e+08	1.30177e+08	1.51173e+08	2.22181e+08	1.08163e+08	2.14953e+08	2.23918e+08	1.48991e+08	2.27745e+08	2.16005e+08	1.38884e+08	3.2352e+08	6.39129e+07	1.41295e+08	7.2604e+07	1.00505e+08	1.40759e+08	1.38237e+08	3.82304e+07	5.33169e+07	1.12376e+08	8.93114e+07	8.0511e+07	5.85821e+07	9.76226e+07	4.78615e+07	8.3488e+07	1.18379e+08	1.87652e+07	7.03435e+07	1.86448e+08	8.34057e+07	3.14236e+07	7.21327e+07	1.0234e+08	3.49132e+08	7.71623e+07	5.45126e+07	5.84734e+07	1.10009e+08	2.65278e+07	2.90613e+07	3.26516e+07	1.20082e+08	3.88243e+07
A1CF																																				628390						200877
A2M	2.36356e+08	3.77237e+08	1.34735e+08	3.33479e+08	1.61619e+08	2.2847e+08	2.9005e+08	2.74904e+08	2.08252e+08	4.61966e+08	1.65771e+08	4.61871e+08	2.721e+08	3.74438e+08	2.197e+08	2.62585e+08	2.41524e+08	9.73757e+07	1.3109e+08	1.92372e+08	2.99918e+08	2.25392e+08	1.22701e+08	1.3454e+08	3.55665e+08	2.02567e+08	1.01671e+08	1.33248e+08	2.73625e+08	5.69838e+07	6.86471e+07	1.53741e+08	6.30904e+06	7.54453e+07	6.56525e+07	9.75525e+07	1.50944e+08	9.61609e+07	1.34384e+08	2.19536e+08	1.77457e+08	1.27347e+08	9.40314e+07	1.07293e+08	4.71216e+07	1.12818e+08	1.34774e+08	2.34627e+08	1.45334e+08
A2ML1																											447251					300172															184981
A4GALT																																			82650.4	1.96339e+06		601104
AAAS	1.54349e+06	2.115e+06	4.25311e+06	3.40002e+06	3.42563e+06	2.83691e+06	1.53114e+06	3.18135e+06	2.51191e+06	4.11465e+06	8.13382e+06	3.61018e+06	4.34871e+06	4.46364e+06	8.5021e+06	6.92757e+06	9.51328e+06	3.99658e+06	6.43529e+06	3.85998e+06	5.71427e+06	8.7855e+06	3.21215e+06	6.90281e+07	4.53792e+06	2.74495e+06	1.10467e+06	3.01012e+06	380549	1.02009e+07	3.08807e+06	6.84696e+06	2.17826e+06	1.17366e+07	1.25431e+07	1.23153e+07	7.04091e+06	1.33103e+07	5.25041e+06	5.72022e+06	2.34274e+06	6.67832e+06	5.62258e+06	3.91051e+06	2.11768e+06	6.61796e+06	4.17445e+06	5.33773e+06	2.66139e+06
AACS															1.27717e+06	206877	362017		650043	870336	1.18287e+06	263936	2.41331e+06		73486.4	4.67454e+06	1.59255e+06	181479	381595		3.24321e+06	7.97756e+06	939036	250620	902779	1.83205e+06	607673	3.82939e+06	734800	7.58494e+06	2.4089e+06	420606	198825	366373	1.15446e+06	809717	1.91609e+06	1.71493e+06
AADAC			4.54409e+06											359831				621739																1.04251e+07
AADAT																													443221			235058		154972				161802		179098								170859
AAED1		755211					1.25052e+06	839678			1.1597e+06																						306476		353119			437955
AAGAB															541380					1.1924e+06		1.12574e+06	355655	210759			573712		2.79584e+06		5.47787e+06	573840	657252	447697	1.65114e+06	881580	402498	1.66661e+06			1.83394e+07	689021		889011	2.40575e+06	1.63548e+06	832740	884937	1.9189e+06
AAK1	900332	2.75793e+06	1.01957e+06	438402	651327	728493	2.21067e+06	1.08064e+06	746858	1.13461e+06	1.10095e+06	3.89217e+06	3.04417e+06	1.41169e+06	5.05839e+07	1.06639e+07	1.06309e+07	1.86071e+06	5.45015e+06	6.53303e+06	2.69872e+06	8.49567e+06	4.72956e+06	1.4911e+06	3.6398e+06	3.17845e+06	3.9008e+06	1.07377e+07	4.26739e+06	4.58902e+06	1.52113e+07	4.10956e+06	3.67612e+06	2.11815e+06	2.44838e+06	2.18755e+06	5.50607e+06	3.63174e+06	4.6584e+06	6.29118e+06	9.08686e+06	4.6533e+06	1.56105e+06	5.45225e+06	2.86112e+06	3.36506e+06	5.00296e+06	4.89512e+06	2.70422e+06
AAMDC	3.69047e+07	6.03971e+06	3.19692e+06	7.30065e+06	1.84653e+06	1.02842e+06	3.92866e+06	7.17858e+06	992707	2.24067e+06	514494	8.30308e+06			295405	727319	1.66844e+06		7.36658e+06	2.74625e+06	2.42701e+07	9.53123e+06	1.76284e+06	7.93069e+06	2.28296e+07	8.45617e+06	466877	1.60295e+06	3.7015e+07	2.32779e+06		3.88124e+07	3.57783e+06	2.04822e+06	1.28056e+06		1.19698e+07	375163	1.21236e+07	1.27062e+06	1.18092e+07	3.81406e+07	1.33402e+06	6.725e+06	2.01308e+07	653034	1.50953e+07	6.92745e+06	1.61191e+07
AAMP			659917				1.036e+06				258498	910861			7.91677e+06	1.19141e+06	5.71251e+06	369287	4.00637e+06	534449	1.03509e+06	1.53481e+06	2.22066e+06		1.33308e+06	2.57661e+06	1.82854e+07	3.86256e+06		1.42349e+06	1.50515e+07	1.01469e+07	1.63289e+06	900494	4.13815e+06	777652	2.129e+06	2.67324e+06	1.85007e+06	1.25188e+06	9.30364e+06	4.54424e+06	481380	6.02296e+06	3.39251e+06	161602	5.97919e+06		996396
AAR2	280272	554471	1.10814e+06	555972		620787	362570	497471		670533		1.76639e+06	1.93468e+06		3.55783e+06	4.36644e+06	4.36561e+06	1.06861e+06	4.39528e+06	807098	3.17931e+06	2.97207e+06	3.69246e+06	3.79336e+06	2.6063e+06	5.82077e+06	2.57696e+06	1.00001e+06	133345	1.04907e+07	2.94418e+06	3.80526e+06	3.60062e+06	2.591e+06	5.11346e+06	1.47292e+07	4.14098e+06	8.55658e+06	2.35344e+06	529101	6.46063e+06	3.63838e+06	2.52515e+06	3.47651e+06	1.75683e+06	6.10086e+06	3.59529e+06	2.55609e+06	1.58912e+06
AARS	7.4123e+06	1.16132e+07	9.28973e+06	8.83758e+06	1.79709e+06	1.26327e+06	4.00015e+06	4.52914e+06	2.76516e+06	1.07456e+07	2.1196e+06	9.2611e+06	5.45975e+06	2.01816e+06	9.27723e+07	3.79491e+07	4.24134e+07	5.4387e+06	2.12728e+07	5.14822e+07	4.86403e+07	3.65149e+07	8.35021e+07	7.06013e+07	2.4433e+07	2.89502e+07	6.07116e+07	3.83916e+07	5.36031e+07	2.23229e+07	5.71386e+07	5.6726e+07	3.10403e+07	1.93106e+07	9.55804e+06	2.00695e+07	2.0069e+07	6.5924e+07	3.11194e+07	1.30943e+08	7.24947e+07	5.82304e+07	1.00318e+07	8.24505e+07	5.30289e+07	5.78915e+07	6.39778e+07	6.57187e+07	7.43874e+07
AARS2	1.27309e+06	1.28275e+06	1.98377e+06	5.74287e+06	2.87112e+06	957726	2.14775e+06	1.92188e+06	1.422e+06	1.51969e+07	2.35988e+06	4.47237e+06	1.87686e+06	1.91658e+06	1.12069e+07	7.99816e+06	2.22682e+06	8.60983e+06	6.24075e+06	6.47601e+06	1.21319e+07	2.48814e+06	5.24195e+06	3.33628e+06	3.16537e+06	3.80771e+06	3.81226e+06	5.95217e+06	7.27665e+06	7.20915e+06	1.2686e+07	5.33677e+06	8.82374e+06	3.38958e+07	7.2187e+06	1.29549e+07	2.10072e+07	7.18392e+06	3.27779e+06	1.20593e+06	2.90828e+06	8.85757e+06	9.23331e+06	4.93664e+06	2.02425e+07	1.45157e+07	6.62471e+06	5.76285e+06	2.59519e+06
AARSD1		976884					814384				109024				2.58326e+06	6.21946e+06	953893	1.69092e+06	2.97993e+06	5.4506e+06	3.83181e+06	3.13895e+06	1.82186e+06	1.62016e+06	1.05503e+06	1.97885e+06	4.00553e+06	8.06187e+06	2.94463e+06	2.63124e+06	4.74039e+06	5.54247e+06	4.89135e+06	2.23112e+06	4.18366e+06	1.52072e+06	7.23947e+06	1.76708e+06	4.2425e+06	2.70298e+06	5.85813e+06	5.98643e+06	1.93988e+06	1.30056e+07	2.11768e+06	5.21348e+06	4.0032e+06	9.3059e+06	2.9872e+06
AASDH																																										26985.8		15993.5
AASDHPPT	1.49814e+06	1.98487e+06	189592			902351			1.0934e+06	578198	621569	750362	659806	699171	2.31862e+06	339585	1.06558e+06	1.16227e+06	4.62003e+06	4.35019e+06	4.63836e+06	5.51649e+06	6.30213e+06	1.92297e+07	4.78043e+06	5.39319e+06	2.30676e+06	8.22738e+06	3.32583e+06	2.13456e+06	1.46408e+07	3.09178e+06	8.20583e+06	2.08958e+06	6.36537e+06	2.80242e+06	4.09236e+06	5.57253e+06	8.67155e+06	1.12561e+07	1.10212e+07	1.0586e+07	1.39432e+06	9.8654e+06	1.17912e+07	1.53586e+07	8.04657e+06	8.56268e+06	1.90489e+07
AASS	1.89206e+06	2.56462e+06	7.48438e+06	1.01829e+06	2.63718e+06	1.92755e+06	1.4102e+07	7.2949e+06	3.62534e+06	4.35441e+06	9.18306e+06	4.56783e+06	7.02407e+06	6.88108e+06	1.1125e+07	6.7688e+06	3.16872e+07	9.49374e+06	179841	1.02133e+07	8.47457e+06	3.19436e+06	3.207e+06	5.15681e+06	3.78595e+06	868295	772765	1.87323e+06	1.10032e+07	3.66463e+07	377812	4.96423e+06	1.56233e+06	1.55089e+07	1.67772e+07	4.24239e+06	5.73124e+07	2.74977e+06	3.94103e+06	426532	4.343e+06	3.44821e+06	4.40646e+06	1.48776e+06	2.04586e+07	1.11068e+07	2.37954e+06	4.26239e+06	1.37277e+06
AATF		1.98261e+06					443418	111326	152730			416619			465709	3.67296e+06	461160	3.69269e+06	2.46393e+06	1.65905e+06	3.06558e+06	5.06775e+06	863527	583660	894975	50303.4	1.2642e+06	2.18327e+06		7.97919e+06	6.83526e+06	1.54977e+06	7.31814e+06	6.52182e+06	1.1971e+07	8.57015e+06	2.2787e+06	6.2427e+06	745292	920013	421202	2.3337e+06	938492	1.45038e+06	1.8434e+06	4.08276e+06	3.61908e+06	2.9281e+06	1.98106e+06
ABAT	268702		761065	647387	894642	220745	4.67459e+06	430241	747761	1.24167e+06	3.80783e+06	402894	546790	803218	508158	5.24312e+06	1.25591e+07	2.56152e+06	7.60897e+06	210461	4.25362e+07	2.02027e+06	109760	519099	2.67405e+06	4.47629e+07	1.35954e+06	503852	1.19977e+06	2.26246e+07		1.04389e+07	3.91466e+06	9.19266e+06	2.68618e+06	806844	4.35522e+07	3.16021e+06	4.42984e+06		2.33569e+06	1.06816e+07	1.23372e+06	306230	281973	1.67744e+07	1.64146e+06	6.62834e+06	495942
ABCA1	68525.7	87371	96898.7	102208	51212.3	89057.3	342870	302034	217208	85061.8	1.07939e+06	193672	327345	43137.3	1.24981e+06	1.07984e+06	764973	555623	307641	89849.2	105797	283442	536634	123534	236594		190836	617417	239452	238030	1.05114e+06	1.06206e+06	186760	834391	2.93451e+06	235322	628180	824493	223626	102088	299279	400369	35969.9	402109	196021	785625	439769	32721	114384
ABCA12																						93404.7										55275.9	146459	638516				75826									941698
ABCA2							120751	29584.5	33096.2	126005	877052		376289	94744	55096.4				36059.8	125791											134837		21900.6	155263	267952		283708		164881	1.3769e+07		20759.3		21641.4			423853	80632.4	11987.4
ABCA3	1.71143e+07	4.35428e+06	2.51991e+07	4.49181e+06	1.08071e+07	6.20936e+06	1.63787e+07	1.842e+07	1.02012e+07	9.93926e+06	4.40913e+07	1.27113e+07	1.30514e+07	2.09019e+07	2.14908e+07	1.9181e+07	5.56897e+07	5.65366e+07	2.80533e+06		3.45142e+06		6.96961e+06	2.89603e+06	2.84424e+06	8.27391e+06	4.03878e+06	3.48197e+06	6.9693e+06	5.55846e+07			6.68501e+06	1.23582e+07	7.06574e+06	97145	5.48275e+07	1.73739e+07	845874	122610	7.2191e+06		2.85968e+06	1.04034e+06	6.25579e+06	3.22317e+06	4.29738e+06	2.17926e+06	1.40591e+06
ABCA6	72742.3	446857	1.15568e+06	1.39588e+06	3.28761e+06	1.89817e+06	5.45418e+06	2.14232e+06	623749	3.68352e+06	2.74013e+06	3.64613e+06	2.64628e+06	5.05091e+06	552732	493262	382467	4.66476e+06			291220		233108	17927.8	1.28975e+06	134864			104906	106033		259823		408290	1.48104e+06	88286.4	1.22254e+06	151642	550992		202694	273439	1.97645e+06			152629	170224
ABCA7															154537	46024.2	28364.7													36764.9		77725.1				51178.1										118845
ABCA8	8.03603e+06	4.54273e+06	1.72258e+07	1.4508e+07	2.5963e+07	1.57704e+07	2.65481e+07	5.73665e+06	1.62376e+07	3.18341e+07	2.85291e+07	2.71505e+07	2.14396e+07	1.90208e+07	3.35321e+06	1.8882e+06	2.35058e+06	8.88865e+06	1.68603e+06		1.54316e+06		1.54803e+06	245867	1.65775e+06	1.69009e+06			851511			105437			543382	592824	7.38359e+06	813327	1.30962e+06		934084	60874.4	5.47886e+06	616099		2.83197e+06	569852	2.08672e+06	330415
ABCA9				53797.1	115093		236341			2.42686e+06	266052	18643.4		670621																						118992				122979
ABCB1	1.59696e+06	1.46001e+06	1.38728e+06	354052	534377	90443.8	2.0691e+06	1.49115e+06	359543	4.86031e+06	1.85751e+06	632279	3.00212e+06	1.12444e+07			463316	26537.3			5.22946e+06	1.03279e+06				19270.3		683922			68402.6	30581.5		718563	488375		288386	122646				59155.1	888793	36812.2			58930.3	860179
ABCB10	210091		950975				1.4496e+06	1.33069e+06	555370	478565	1.2962e+06	76165.8	1.08453e+06	524314	3.37163e+06	2.32383e+06	7.58806e+06	4.2124e+06			1.06346e+06	1.01646e+06	706195	782069	390213	2.94369e+06	227774	71410.6	2.5348e+06	7.69296e+06	498043	3.74916e+06	292031	2.53648e+06	9.32082e+06	8.14687e+06	2.42661e+06	3.26616e+06	333162	1.0125e+06	381152	549827	2.1111e+06	1.49888e+06	738746	1.39241e+06	710607	1.4395e+06	1.71504e+06
ABCB11			204871							59202.4	104201		111423		83006.1	60528.7												149594						84425.6						1.45637e+06	35763.8					51020.9
ABCB6		1.62573e+06	916423	929709	798305	280270	1.45853e+06	522448	708410	566146	407691	1.94988e+06	1.58909e+06	1.58112e+06	9.79804e+06	5.27374e+06	4.49699e+06	4.73771e+06	956750	1.0819e+06	1.78693e+06	545462	487884	1.28733e+06	3.96153e+06	841044	109198	778770	774091	1.08676e+07		1.15765e+06	3.95692e+06	1.5423e+06	6.52507e+06	5.30781e+06	2.63507e+06	5.29403e+06	8.70887e+06	930796	2.98619e+06	528706	1.17681e+07	2.98775e+07	69678.4	2.51299e+06	7.84698e+06	1.12672e+06	4.1927e+06
ABCB7	185495	461579	1.57817e+06	5.68496e+06	3.74746e+06	1.65321e+06	2.10407e+06	5.43002e+06	2.89125e+06	3.56067e+06	2.9012e+07	2.39607e+06	3.04143e+06	886314	7.6193e+06	744462	8.26685e+06	5.25312e+06	867212		4.16681e+06	884300	2.88393e+06	4.10869e+06	2.4554e+06	3.20695e+06	860213	1.86154e+06	3.08365e+06	3.37363e+06	2.65634e+07	3.87272e+06	5.54442e+06	1.26907e+07	1.51786e+07	1.35612e+07	1.31062e+07	1.06475e+07	3.62424e+06	3.05187e+06	2.17254e+06	2.62571e+06	1.31743e+07	4.30944e+06	1.92749e+06	6.64097e+06	1.28432e+06	4.75212e+06	2.27264e+06
ABCB8			436126		114660	267762		200276		600366	769209	210534	834165	323952	1.86911e+07	3.55784e+06	6.0153e+06	1.81687e+06	1.37047e+06		917663	2.4818e+06	3.16703e+06	4.41617e+06	1.32955e+06	3.11415e+06	304681	1.3105e+06	4.51589e+06	4.62657e+06	467922	449962	1.82993e+06	1.06983e+07	1.60346e+07	5.05013e+07	5.73938e+06	1.20242e+07	901923	66831.1	1.00325e+06	1.16573e+06	2.41786e+06	3.12142e+06	1.21631e+06	1.65336e+06	1.44169e+06	1.03221e+06	312595
ABCB9																		288376			142915					109562			2.0693e+06	239081		748281		390732	297409		96047.8						1.64e+06	687642	172084	302682	691561	184729
ABCC1	474581	1.05404e+06	1.11426e+06	463243	3.17734e+06	860054	2.23487e+06	2.30425e+06	1.66747e+06	1.53497e+06	4.87026e+06	3.57261e+06	4.02e+06	2.22503e+06	1.30215e+07	4.34522e+06	1.27604e+07	5.14208e+06	3.67575e+06	1.24382e+06	3.45758e+06	3.98405e+06	5.23768e+06	3.95603e+06	3.33102e+06	5.54285e+06	2.2628e+06	2.54245e+06	1.80549e+06	5.73916e+06	1.75877e+06	7.15571e+06	9.4034e+06	4.17434e+06	1.46662e+07	4.76637e+06	6.06171e+06	1.35123e+07	3.79526e+06	2.29616e+06	3.74077e+06	4.28423e+06	7.20383e+06	5.66176e+06	509820	5.68536e+06	5.37334e+06	1.94332e+06	5.03617e+06
ABCC10															225124	432073	235423	127678	50936.8		91657.8		114714			74972.8				871369	247211	227595	55855.1	601349	183327	198949	369200	323578		60685	560947	131547	173152	49398.2		170473	678178		58900.9
ABCC2																					305491		689515	550807				684640				560660						789378
ABCC3		362149			122759		110879		223804	24412.7	57223.7		285165		1.98176e+07	7.12428e+06	2.08579e+06	6.68942e+06	2.00373e+06	9.41593e+06	1.87543e+07	3.07605e+06	6.0725e+06	4.96687e+06	8.42727e+06	1.09148e+07	258909	401352	718999	1.99234e+07	211311	1.52449e+07	1.44378e+07	1.49923e+07	6.52074e+06	2.23522e+07	3.39054e+07	8.08091e+06	1.75997e+07	1.30451e+06	1.07162e+07	3.12981e+06	4.21366e+07	6.60511e+06	4.33603e+06	1.95972e+07	9.97352e+06	2.72463e+06	8.53311e+06
ABCC4	538508	1.57373e+06	1.15438e+06	1.52784e+06	6.32357e+06	1.78996e+06	4.70594e+06	2.98161e+06	1.83457e+06	1.09092e+06	1.34313e+07	1.95187e+06	3.0896e+06	4.23112e+06	4.03431e+06	7.24885e+06	3.23477e+06	1.18033e+07	3.64075e+06	1.27093e+06	234909	1.16089e+06	901050	879321	9.07092e+06	7.08323e+06	76450.8	98134.6	879326	1.43866e+07	1.20829e+06	1.01664e+07	4.86069e+06	3.15708e+06	5.89527e+06	4.58364e+06	3.06808e+06	3.13857e+06	1.06922e+06	1.54657e+06	3.37327e+06	3.60735e+06	1.68845e+06	5.04588e+06		774555	4.03241e+06	2.1421e+06	1.03663e+06
ABCC5																	56142.8		112789	82323.3														824450		87910	67319.9	500922	57776.2	2.02848e+06							70981.8
ABCC6			69452.2			112897		116040			217451						378725		504210		20664.3				170290	176275				176723				133256	88195.4		3.4951e+06		167490				246266		97892.2	259460
ABCC9			57100.1				210149			297820	241778	89788.6	37039.5	208912	63877.6	84764	761912		33591.3												105712	40046		35507.3	415373		174847	85582.7			144446			92982.9				58800.1
ABCD1	1.23863e+06	4.56223e+06	2.13411e+06	443142	1.5571e+06	1.76959e+06	984745	3.32168e+06	1.62321e+06	2.15494e+06	1.4216e+06	1.58276e+06	1.56456e+06	1.75485e+06	2.16038e+07	2.48391e+07	2.36793e+07	7.4089e+06	1.5179e+06	2.34246e+06	1.84915e+06	5.21987e+06	6.24911e+06	5.4352e+06	2.07958e+06	5.29593e+06	3.28478e+06	8.18218e+06	8.79091e+06	6.80616e+06	1.12196e+07	7.58133e+06	7.99944e+06	9.74849e+06	1.4897e+07	1.19826e+07	4.40071e+06	7.67806e+06	3.12491e+06	2.52955e+06	5.93644e+06	5.63053e+06	4.51083e+06	1.72891e+06	7.84668e+06	6.4511e+06	2.55983e+06	3.46217e+06	2.41495e+06
ABCD3	6.23553e+06	4.41855e+06	1.61285e+07	2.5644e+06	7.13219e+06	8.46517e+06	1.11462e+07	7.67739e+06	1.03929e+07	7.11729e+06	1.87479e+07	1.03064e+07	6.90381e+06	1.03305e+07	1.00654e+08	5.5193e+07	1.19421e+08	4.58437e+07	1.28154e+07	6.64275e+06	2.39329e+07	1.55083e+07	3.26982e+07	3.05592e+07	1.17434e+07	2.09497e+07	1.81533e+07	3.14876e+07	3.46478e+07	6.18151e+07	4.13801e+07	1.11027e+08	5.95751e+07	5.2833e+07	2.14971e+07	7.50492e+07	2.43859e+07	3.44949e+07	2.08926e+07	1.20058e+07	3.05058e+07	1.7541e+07	4.86074e+07	2.09774e+07	3.71944e+07	3.49778e+07	2.53325e+07	1.0985e+07	2.11308e+07
ABCD4															630833	2.05676e+06	300755				2.99305e+06	2.99022e+06			2.39695e+06	706958			98774.7	2.41633e+06	665645	141999	1.09146e+06	178019	2.40836e+06	2.09651e+06	3.53382e+06	336487	963789		360759	272707	1.38189e+06			184800	1.46784e+06	856378
ABCE1	5.5766e+06	1.16974e+07	9.34161e+06	2.70618e+06	4.30687e+06	6.04165e+06	9.8674e+06	1.37425e+07	4.41512e+06	9.99176e+06	2.95735e+06	4.51596e+06	1.59227e+06	6.158e+06	2.32607e+07	2.92565e+07	2.46025e+07	1.0294e+07	2.24085e+07	2.2575e+07	1.4602e+07	3.32346e+07	2.3082e+07	1.98563e+07	1.43685e+07	1.61138e+07	3.20726e+07	1.97729e+07	3.04894e+07	1.9434e+07	6.53052e+07	2.4624e+07	3.50339e+07	2.1411e+07	3.46747e+07	1.77297e+07	3.00546e+07	3.81712e+07	2.3254e+07	6.42736e+07	4.26354e+07	3.96987e+07	1.83991e+07	3.24843e+07	3.47806e+07	3.96249e+07	3.29826e+07	1.93424e+07	2.6778e+07
ABCF1	4.35988e+06	2.29675e+06	6.69232e+06	2.94058e+06	2.05925e+06	4.81967e+06	5.10371e+06	7.76381e+06	5.82484e+06	4.41601e+06	1.49691e+06	3.8672e+06	1.64593e+06	2.3514e+06	1.90814e+07	3.46803e+07	7.04288e+06	1.5821e+07	2.6211e+07	1.18503e+07	1.94246e+07	4.64443e+07	2.08106e+07	1.47078e+07	1.71829e+07	2.02238e+07	1.98127e+07	2.71856e+07	1.87493e+07	2.19316e+07	2.99979e+07	3.55114e+07	2.6247e+07	2.47579e+07	1.5722e+07	4.20897e+07	4.36517e+07	2.22032e+07	1.50733e+07	2.80138e+07	4.19685e+07	3.26564e+07	1.97279e+07	4.10735e+07	1.75487e+07	5.81918e+07	5.37559e+07	2.36796e+07	3.20833e+07
ABCF2		1.78968e+06	2.19589e+06	431961	883364	1.40196e+06	1.27177e+06	1.97725e+06	106432	1.03536e+06	1.28137e+06	249339	1.7443e+06	294962	1.22779e+07	7.71344e+06	1.1656e+06	4.9824e+06	2.1076e+06	9.77938e+06	1.17711e+07	1.13573e+07	8.83835e+06	7.76439e+06	2.43764e+06	4.856e+06	1.89726e+06	9.55754e+06	7.07299e+06	6.72653e+06	1.04929e+07	5.34766e+06	4.33391e+06	1.20844e+07	2.22104e+07	8.97077e+06	6.62984e+06	2.4259e+07	7.84246e+06	9.01665e+06	1.28124e+07	8.94183e+06	4.98504e+06	1.21603e+07	2.12136e+07	7.73977e+06	1.50685e+07	7.08085e+06	1.08892e+07
ABCF3	687869	1.27106e+06	631458	793007	987958	806966	1.09388e+06	1.22259e+06	790899	1.0031e+06	692697	3.9346e+06	578804	160769	7.1484e+06	5.40652e+06	2.01524e+06	2.11448e+06	6.99276e+06	2.19805e+06	2.25621e+06	5.53366e+06	8.73624e+06	3.4729e+06	2.38458e+06	2.5508e+06	1.49077e+06	4.18796e+06	4.72992e+06	2.01042e+06	1.12648e+07	2.81138e+06	5.57119e+06	4.66298e+06	1.34132e+07	5.77378e+06	4.51809e+06	1.53764e+07	4.78341e+06	9.39098e+06	4.74746e+06	9.00811e+06	801192	8.40007e+06	6.82103e+06	6.15722e+06	3.60314e+06	4.76801e+06	8.43458e+06
ABCG1					2.74574e+06			1.65053e+06		598091	124556	566443		804169	600469	1.49014e+06	1.72586e+06			916752				213287						630747	729936	924977		71639.3	61673.3	246000	2.58853e+06	3.5162e+06	204479	1.30333e+06
ABCG2					412840	152309	318054	3.30562e+06	1.03611e+06	253794	403000	1.3902e+06		771507				462078							128327													218478						1.20772e+06
ABHD10	2.73614e+07	3.30615e+07	1.87804e+07	1.04911e+07	3.62106e+07	3.21056e+07	3.5479e+07	3.21591e+07	3.11625e+07	4.7475e+07	4.29351e+07	2.56835e+07	3.70226e+07	3.31689e+07	5.84231e+07	5.37424e+07	2.55828e+07	5.99317e+07	2.68181e+07	2.58649e+07	2.49438e+07	3.08296e+07	2.11509e+07	2.53075e+07	2.03808e+07	2.6909e+07	4.30671e+07	2.79976e+07	2.11633e+07	4.92234e+07	7.29118e+07	5.60721e+07	4.99343e+07	2.34935e+08	9.89406e+07	6.85543e+07	4.16354e+07	6.18232e+07	4.49824e+07	5.32947e+07	3.39354e+07	4.28278e+07	1.29761e+07	2.46979e+07	3.10495e+07	4.06037e+07	1.75114e+07	4.86605e+07	1.65949e+07
ABHD11	8.12668e+06	9.00456e+06	7.60566e+06	8.42211e+06	4.63121e+06	2.17964e+06	1.15643e+06	3.86092e+06	7.1851e+06	1.10698e+07	1.51148e+07	2.56945e+06	4.17223e+06	8.6911e+06	9.8042e+07	2.55367e+07	1.47911e+07	9.31557e+07	1.21959e+07	4.04618e+07	6.34083e+07	3.21486e+07	5.30103e+07	6.11934e+07	2.09063e+07	3.12135e+08	1.11764e+07	5.88257e+07	2.66242e+07	2.12395e+07	2.0199e+07	1.57764e+07	8.38784e+06	1.75876e+08	5.83281e+07	7.18044e+07	8.49123e+07	7.95971e+07	1.19138e+07	6.74228e+07	1.77183e+07	7.27641e+06	4.80294e+07	3.59522e+07	6.16272e+07	6.06633e+07	1.01092e+08	5.07144e+07	9.14328e+07
ABHD12	457683	5.77357e+06	5.37879e+06	2.59268e+06	5.98597e+06	1.12081e+07	1.03291e+07	2.8392e+06	8.07365e+06	6.15986e+06	6.58702e+06	4.00312e+06	6.62772e+06	3.54475e+06	1.20277e+07	1.90898e+07	2.30344e+07	1.84884e+07	7.19556e+06	5.03584e+06	1.67696e+07	8.34355e+06	7.79039e+06	1.0477e+07	1.11956e+07	6.51472e+06	4.00169e+06	5.02128e+06	1.34581e+07	3.04646e+07	1.30067e+07	3.06735e+07	1.73861e+07	3.47223e+07	4.2551e+07	2.7299e+07	2.06199e+07	3.15582e+07	1.30131e+07	2.61428e+07	5.32189e+06	2.19107e+07	2.35266e+07	1.02986e+07	2.46209e+06	1.85681e+07	1.50814e+07	2.11162e+07	3.65878e+06
ABHD13																		308666					257410	208604						706418	282446	602707		898181	137495	414242	294311	709213					612100	524488			253059
ABHD14A																							2.33091e+06		463350								364563	774925	688705	709460	572140			162426						322516
ABHD14B	6.53564e+07	1.2811e+07	3.19725e+07	3.68896e+07	6.76195e+06	1.49912e+07	3.4501e+07	1.32082e+07	1.16811e+07	4.6157e+07	3.24963e+07	6.69991e+07	3.95288e+07	9.30189e+06	5.68016e+07	1.04188e+08	9.63838e+07	1.11418e+07	1.30265e+08	3.83434e+07	9.09302e+07	1.49802e+07	6.11078e+07	3.90735e+07	9.27491e+07	8.00593e+07	6.61673e+07	2.05285e+07	1.00335e+08	5.004e+07	2.64641e+07	5.56875e+07	2.23965e+07	4.43098e+07	1.83256e+07	4.52832e+07	1.03416e+08	7.04011e+07	1.51238e+08	1.19269e+08	1.87611e+08	1.02584e+08	8.91994e+07	2.2052e+08	1.7292e+08	2.0148e+08	1.24384e+08	1.31985e+08	6.35218e+07
ABHD16A	6.30364e+06	9.3205e+06	1.4808e+07	7.58611e+06	6.43166e+06	1.14188e+07	2.16605e+07	1.23123e+07	1.50729e+07	1.4208e+07	1.9237e+07	1.09667e+07	1.21876e+07	8.3734e+06	2.9481e+07	3.50486e+07	3.79488e+07	2.29036e+07	8.75467e+06	1.01543e+07	1.11768e+07	1.0203e+07	1.64105e+07	1.52242e+07	1.6273e+07	1.59649e+07	4.41124e+06	5.94628e+06	7.83879e+06	4.30416e+07	3.13777e+07	3.04813e+07	1.6783e+07	3.4037e+07	3.8586e+07	4.78551e+07	4.53019e+07	1.33757e+07	1.19039e+07	9.97119e+06	1.74719e+07	1.92993e+07	3.00017e+07	1.21496e+07	3.06566e+06	2.12587e+07	2.32458e+07	2.53864e+07	8.18825e+06
ABHD17A	412392					197907						2.61622e+06	664870	976405	249849	738599	260081				206737	236810								958340			1.87179e+06	2.73611e+06	430398				396359			456234	405551			814815	630768
ABHD17B	274350							791921	713272				303416		1.30334e+06	978352	886152	876713											367489	1.20628e+06	988046	1.03713e+06		1.23026e+06	2.72694e+06	457857	151273	2.53974e+06	470874	3.11215e+06	352676	284392	687734	1.20157e+06			588731	410408
ABHD17C					1.60692e+06			689839			1.2063e+06				703170		1.25436e+06	2.2633e+06												4.56245e+06	243247	1.93345e+06	1.34233e+06		131979		695805	253380				104849		4.56017e+06					1.15404e+06
ABHD2															520909										113828										231575							250748	130954
ABHD3		467912											473854		656665	495281	497166	2.71706e+06				186241		332692		425825				398548	2.15587e+06	2.00691e+06	361015	693125	164717			1.22913e+07				251845				670520		782050
ABHD4																	207901													212005	111220	635842		701344		225543		638420			87717.4	200549		1.29612e+06
ABHD5															575393	2.80191e+06	2.77603e+06	151336		150273	886216	378795				714955				467810	192055	707027	209868	674064	569187	689992	752092	590839	498400	1.15797e+06	70160.5	564390		335904	1.10803e+06	413377	705867	234903	348987
ABHD6		690051	2.73816e+06		1.39855e+07	5.85285e+06	7.1299e+06	9.53082e+06	1.00949e+07	1.32745e+07	8.69769e+06	7.81916e+06	3.27282e+06	3.78565e+06	1.41726e+06	8.46602e+06	2.85308e+06	2.89324e+06	496056			348663		213994	453615	1.42403e+06	288252	445394	1.40587e+06	751823	1.22241e+06	2.67687e+06	684332	2.57088e+06	1.95506e+06		2.09247e+06	1.47858e+06	761754		216250	568768	1.04682e+06	516457		986958	1.64386e+06	1.25031e+06
ABI1	1.14971e+07	2.2732e+07	1.79915e+07	2.51708e+07	2.16943e+07	2.1702e+07	1.54682e+07	2.29043e+07	2.0891e+08	1.32917e+07	2.67615e+07	4.19941e+07	2.10439e+07	1.73836e+07	2.22772e+07	3.14193e+07	1.02409e+06	4.60833e+07	1.19514e+07	2.56518e+07	1.92276e+07	3.45924e+07	2.28342e+07	1.21024e+07	4.15608e+07	8.37764e+06	2.14015e+07	1.92156e+07	1.65685e+07	2.6659e+07	2.79727e+07	2.21529e+07	1.53232e+07	3.96736e+07	5.70371e+07	1.08386e+07	3.48187e+07	3.33015e+07	2.83998e+07	1.09557e+07	1.84102e+07	2.56351e+07	2.1143e+07	2.39143e+07	1.93232e+07	2.24893e+07	3.8877e+07	3.25626e+07	1.30758e+07
ABI2	611783	527153	540603	242521	2.99637e+06		4.82815e+06	3.63858e+06	5.20797e+06		3.01157e+06	3.69779e+06	3.03811e+06	2.02176e+06	726303	378428		1.0089e+06	468851	3.90783e+06	2.77206e+06	315113	219242		1.21814e+06	443743	259828		1.34175e+06	1.31696e+06	929637	2.75098e+06		2.25757e+06	1.62645e+06	3.05405e+06	3.76439e+06	1.79032e+06	425396		1.09544e+06	1.93393e+06	2.44541e+06	497321	566673	1.55617e+06	2.16852e+06	2.67979e+06	179265
ABI3	1.83999e+06	9.61995e+06	2.72681e+06	2.79146e+06	1.91309e+06	7.82967e+06	4.37119e+06	3.41098e+06	5.45012e+06	3.1627e+06	5.49288e+06	8.71859e+06	1.41906e+06	1.24031e+06	1.85167e+06	6.04629e+06	1.3224e+06	3.78775e+06	1.54172e+06	7.20854e+06	2.07884e+06	3.32358e+06	3.68936e+06	604696	1.49603e+06	1.07928e+06	446665		5.19355e+06	719612	2.29702e+06	2.07149e+06		6.40677e+06	2.21295e+06		4.75958e+06	2.38637e+06	1.38932e+06		5.22608e+06	5.04239e+06		937184	2.57472e+06	916576	2.39724e+06	3.55368e+06	1.42952e+06
ABI3BP	7.31869e+07	4.16483e+07	2.6385e+07	5.00805e+07	6.637e+07	5.38038e+07	5.41281e+07	3.47898e+07	6.6983e+07	2.52696e+07	4.41571e+07	5.70304e+07	3.57115e+07	5.25306e+07		1.13667e+07	1.59863e+06	3.03486e+07	5.11476e+06	336928	2.27143e+06	202185			9.28386e+06	1.52566e+06	999334	1.34624e+06	4.69502e+06	709121		7.61908e+06		2.30874e+06	5.76659e+06	684102	1.46652e+07	1.31517e+06	3.67731e+06		8.80612e+06	2.30857e+06	1.95376e+07	1.16811e+06	509221	4.77217e+06	541765	1.03402e+07	442743
ABL1																38364	49238.2			259852	183495	38709.4						117644	68752.6	168969	822781	678263		342192	324939	45994.7	427110	263277	50477.5		353528	3.53578e+06	110560	409524		473540	109751
ABL2																		938657	101190		282410	258672	114400					125280		91792.4	532538	276844			229348			686201	434730					92030.1			278800
ABLIM1	4.66057e+06	4.58197e+06	1.06805e+07	6.17747e+06	7.04307e+06	7.7921e+06	8.98862e+06	1.41642e+07	8.25464e+06	3.40509e+06	1.37252e+07	1.02531e+07	1.2493e+07	8.57264e+06	2.49658e+06	1.77663e+06	2.16776e+06	1.23808e+07	5.40741e+06	2.39193e+06	4.87961e+06	528789	2.24128e+06	582390	1.14297e+06	768895	2.26481e+06	1.42109e+06	964049	1.03018e+06	1.5989e+06	1.25137e+06	3.5622e+06	296771	2.18541e+06	1.02701e+06	5.99176e+06	1.88111e+06	2.08407e+06		517589	1.2918e+06	4.00577e+06	4.94423e+06	2.36537e+06	1.99472e+06	2.9233e+06	3.66602e+06	1.1469e+06
ABLIM2	2.47387e+06	943030	2.06351e+06	222952	3.83099e+06	1.77161e+06	968892	2.36102e+06	3.20062e+06	1.78853e+06	4.36123e+06	1.61633e+06	2.9645e+06	2.09662e+06	219883	83818.1	161139	521938	1.445e+06		635959				330507	304121		198441		563553		139215		221811			913857	283620	138712			211863	299534			611232	166384
ABLIM3	565693		2.11884e+06	331253	685593	1.81003e+06	1.69691e+06	4.04802e+06	5.19692e+06	1.71487e+06	4.66219e+06	1.74746e+06	1.88676e+06	1.32734e+06	610525	229883	435225	2.39392e+06	89817.1	67106					242954	463235				44683.4	215703		179972		387609		1.25415e+06	1.278e+06	594374		2.28752e+07	204463	438527	57156.8		58660.5	874489	126608	360145
ABO															471338		2.62783e+06													179559		471359	1.73792e+06		1.65464e+06	3.67222e+06	1.28767e+07	339080			787432		513299	2.30113e+07				3.19492e+06
ABR	784985	2.89467e+06	3.70904e+06	138286	409489	2.38668e+06	1.07633e+06	3.12273e+06	1.39957e+06	1.45725e+06	483056	2.60263e+06	822776	637797	3.04943e+06	7.57661e+06	1.55087e+06	846198	2.10189e+06	3.15682e+06	3.99818e+06	3.28145e+06	3.55821e+06	5.29003e+06	2.468e+06	4.77341e+06	2.62897e+06	3.039e+06	2.02667e+06	5.97516e+06	5.10494e+06	7.46462e+06	5.32888e+06	6.16117e+06	9.93914e+06	3.16157e+06	2.79111e+06	5.34394e+06	3.67158e+06	6.11995e+06	8.46545e+06	7.32492e+06	1.40573e+06	1.49282e+06	3.41073e+06	7.48871e+06	4.54339e+06	2.98279e+06	6.58233e+06
ABRACL		8.3396e+07	5.08693e+07	4.26823e+07	1.55893e+07				2.13266e+07	2.29026e+06	2.23473e+07	4.49302e+07		2.60115e+07	4.2167e+07	2.00429e+08	2.67538e+07	5.45614e+07	5.72215e+07	9.9946e+07	2.37162e+08	9.20908e+07	2.10363e+08	1.58522e+08	9.1312e+07	9.89447e+07	4.0251e+08	8.43257e+07	1.25052e+08	1.63475e+08	3.73735e+08	3.24426e+08	6.15827e+07	4.36635e+07	6.3828e+07	1.19097e+08	1.86014e+08	2.09244e+08	1.19795e+08	6.8325e+07	1.22147e+08	6.65044e+07	4.73799e+07	6.4417e+07	2.02909e+08	3.22321e+08	8.83932e+07	1.587e+08	1.29615e+08
ABT1																907780					1.50916e+06		1.62945e+06								3.2524e+06	1.70026e+06	2.6559e+06	3.03983e+06	739809		318512	2.61521e+06		1.33519e+06		204099		223220		529343	562905
ABTB2																			160602			89984													68423										359488	78060.4		47061
ACAA1	5.756e+07	5.87058e+07	7.20638e+07	2.56692e+07	6.21515e+07	8.36353e+07	8.91313e+07	1.04843e+08	9.2558e+07	4.71623e+07	7.45879e+07	5.02162e+07	3.30222e+07	8.00213e+07	1.10675e+08	1.03663e+08	6.0966e+07	1.62281e+08	6.13093e+07	5.48282e+07	7.95208e+07	6.55103e+07	8.77538e+07	7.14317e+07	3.71484e+07	1.66817e+08	2.65402e+07	7.85607e+07	9.18038e+07	1.75842e+08	7.3228e+07	7.40389e+07	6.55143e+07	1.44609e+08	1.2071e+08	5.8314e+07	6.52568e+07	1.14858e+08	1.52841e+08	2.70249e+07	6.98011e+07	4.20817e+07	6.62475e+07	7.42232e+07	1.31096e+08	1.38295e+08	9.2761e+07	6.14115e+07	3.7742e+07
ACAA2	2.64725e+08	8.55198e+07	2.1031e+08	1.03646e+08	9.70508e+07	1.0158e+08	2.02127e+08	1.9792e+08	1.22084e+08	8.55599e+07	1.13528e+08	1.08501e+08	1.27577e+08	1.62649e+08	1.17842e+08	1.84838e+08	1.23392e+08	4.94405e+08	1.33844e+08	1.24397e+08	3.81825e+08	1.90629e+08	1.22198e+08	8.26306e+07	1.59704e+08	1.11497e+08	6.73821e+07	6.74105e+07	1.86044e+08	5.1331e+07	9.11302e+07	3.52914e+08	2.03045e+08	2.40861e+08	2.58029e+08	1.61035e+08	1.4973e+08	1.45581e+08	1.12688e+08	2.87655e+07	8.02551e+07	1.31557e+08	4.71149e+07	3.65952e+07	6.80031e+07	8.92867e+07	1.37671e+08	1.83117e+08	5.03839e+07
ACACA		30996	152881	273873	34758.8		151147	162202	22749.6	143436	342938	739510	322331	181609	3.59546e+06	5.85539e+06	2.9076e+06	765818	1.07558e+06	636648	1.87583e+06	6.24945e+06	4.18168e+06	1.90713e+06	628656	4.44282e+06	1.29709e+06	5.27745e+06	3.86419e+06	249384	4.09833e+06	2.26206e+06	4.9905e+06	523286	391041	333881	1.77604e+06	6.64018e+06	830614	3.25022e+06	5.60363e+06	1.24499e+06	257728	1.46801e+07	5.24582e+06	2.62884e+06	4.12158e+06	1.41387e+06	2.81399e+06
ACAD10		334409					79289.7				44630.6		178926		2.28345e+06	1.23175e+06	5.58739e+06	9.33433e+06	4.93452e+06	1.03555e+07	3.03349e+06	511346	545411	550227	82194.6	1.68552e+06	418203	213527	680464	2.39104e+06	321393	1.0563e+06	443179	5.8993e+06	1.21125e+06	1.69729e+06	2.48005e+06	1.67722e+06	945726	533781	1.16096e+06	393650	1.60242e+06	164321	852581	1.90118e+06	579237	738794	531278
ACAD11							198552	346690	461007		576106					317396	750460	518733												251791		700017	552608	511117		123148	1.9662e+06	3.24889e+06		1.47317e+07	33610			302701	129979	116137
ACAD8	5.76724e+06	9.63152e+06	8.92862e+06	9.3724e+06	6.63128e+06	5.2409e+06	7.76286e+06	6.42124e+06	7.71945e+06	4.22404e+06	1.13826e+07	3.81013e+06	5.06632e+06	9.13674e+06	1.24141e+08	1.00798e+07	1.46711e+06	3.06291e+07	1.04415e+07	9.60047e+06	3.52176e+07	6.90847e+06	9.70956e+07	9.02906e+07	4.73014e+07	1.63274e+07	5.63726e+06	1.62783e+07	5.44719e+06	2.6068e+07	4.45869e+06	1.8019e+07	2.44362e+07	4.13241e+07	1.41604e+07	915927	5.13546e+07	1.23153e+07	2.91443e+07	5.14751e+07	1.29863e+07	5.50015e+06	4.61665e+07	5.34234e+06	1.88142e+07	1.06301e+08	4.15286e+07	7.36626e+07	1.01601e+07
ACAD9	1.66083e+07	1.27956e+07	1.92506e+07	4.43259e+06	1.37743e+07	1.63027e+07	1.94701e+07	2.63438e+07	2.39197e+07	2.81158e+07	2.31081e+07	2.43441e+07	2.26862e+07	2.63568e+07	4.43882e+07	1.8871e+07	3.78576e+07	2.76527e+07	1.1799e+07	7.29069e+06	9.36749e+06	1.35619e+07	1.43941e+07	1.77508e+07	6.62275e+06	1.9457e+07	6.53789e+06	1.09054e+07	1.49967e+07	1.01016e+07	4.01597e+07	2.80615e+07	2.99796e+07	2.37473e+07	3.49399e+07	3.69301e+07	2.09218e+07	6.1741e+07	2.08718e+07	2.38425e+07	2.42735e+07	3.84365e+07	1.39984e+07	2.01401e+07	9.64941e+06	1.64233e+07	1.67205e+07	1.13639e+07	8.66203e+06
ACADL		1.21333e+06	2.3041e+07	601673	3.98223e+06	2.77384e+06	1.1202e+07	6.15708e+06	1.09806e+07	9.82999e+06	4.38272e+07	1.59291e+07	1.03337e+06		1.64072e+06	1.33282e+06	622728	6.01466e+06					1.28745e+06		3.92686e+06		369691	4.52881e+06	6.9892e+06	223137		6.20646e+06		25378.1	2.49163e+06	3.49807e+06	2.83939e+06	8.43613e+06				624369	816728	437821		536940	309242
ACADM	2.47625e+07	1.96847e+07	2.30724e+07	3.3246e+07	3.88354e+07	3.28577e+07	4.61126e+07	3.55774e+07	4.53828e+07	2.02654e+07	5.23624e+07	3.81531e+07	4.79671e+07	2.26903e+07	1.18157e+08	6.88724e+07	6.26359e+07	1.59485e+08	5.92175e+07	7.81683e+07	5.23158e+07	7.96031e+07	6.49437e+07	3.98386e+07	3.70593e+07	6.55788e+07	2.9068e+07	6.55527e+07	6.23899e+07	5.55175e+07	6.59753e+07	1.42347e+08	5.21858e+07	8.98842e+07	9.71915e+07	1.43374e+08	7.32934e+07	8.7007e+07	3.48487e+07	2.23414e+07	2.89126e+07	9.76175e+07	1.3178e+08	4.54795e+07	2.14967e+07	9.72829e+07	2.82084e+07	2.00238e+07	3.03758e+07
ACADS	3.44439e+07	8.36386e+06	2.61379e+07	3.44609e+07	2.25347e+07	3.33204e+07	4.63937e+07	3.74296e+07	2.95621e+07	3.7631e+07	4.61086e+07	4.22503e+07	3.47588e+07	4.34469e+07	4.29824e+07	4.62058e+07	2.95366e+07	6.25385e+07	5.33591e+07	1.04189e+07	5.25528e+06	1.72495e+07	1.33698e+07	4.44632e+06	6.16775e+07	3.05177e+07	3.24492e+07	6.32354e+06	1.79827e+07	6.09072e+07	2.44685e+07	2.94652e+07	1.96764e+07	9.01755e+07	7.97203e+07	5.34643e+07	1.00401e+08	4.92186e+07	5.29251e+07	8.15009e+06	2.21786e+07	1.36398e+07	3.24147e+07	2.07489e+07	6.8593e+06	6.0034e+07	2.02301e+07	4.45382e+07	7.19205e+06
ACADSB	2.88731e+07	1.42387e+07	2.10218e+07	1.4632e+07	3.07754e+07	1.74404e+07	2.41073e+07	1.74169e+07	2.25594e+07	1.96339e+07	5.11785e+07	1.28086e+07	2.42292e+07	1.73398e+07	2.88997e+07	1.55664e+07	3.45004e+07	9.4056e+07	8.19713e+07	2.01005e+07	3.44852e+07	1.40051e+07	1.70531e+07	2.11801e+07	3.48888e+07	3.81696e+07	6.86641e+06	2.49706e+07	1.26411e+07	9.42138e+07	1.06911e+07	2.55658e+07	3.53884e+07	1.8811e+08	2.19419e+07	1.14441e+07	1.0688e+08	2.81808e+07	6.94117e+07	4.22338e+06	2.41062e+06	1.16231e+07	4.72522e+07	8.81938e+07	2.39269e+07	6.09901e+07	1.68356e+07	2.39653e+07	1.00305e+07
ACADVL	1.41744e+08	1.09412e+08	1.04768e+08	8.67811e+07	1.29262e+08	1.42299e+08	1.4865e+08	1.29687e+08	9.82206e+07	1.46183e+08	1.2649e+08	7.35798e+07	1.2469e+08	1.45992e+08	2.37357e+08	1.24371e+08	2.69958e+08	2.59352e+08	6.70436e+07	8.22759e+07	6.62644e+07	1.39706e+08	1.63032e+08	2.16981e+08	7.6171e+07	1.475e+08	1.97721e+08	1.24919e+08	8.88931e+07	1.12357e+08	2.09779e+08	1.04647e+08	1.3014e+08	1.69948e+08	2.8772e+08	1.6306e+08	1.02449e+08	1.29742e+08	9.67747e+07	1.2345e+08	6.50361e+07	1.23612e+08	2.18154e+08	1.22203e+08	3.56192e+07	1.1359e+08	5.68995e+07	7.76878e+07	8.74364e+07
ACAN					174096		60879.8			197189	70621.6		64528.9		156744		691090			2.20158e+06	188072	280114		810898	80306.4		122470		1.94143e+06	1.06262e+06		210311					80724.9			189899	1.95377e+06		735636	387374		231544		8.62778e+07
ACAP1		6.20253e+06	811638	2.64017e+07	3.31632e+06	588460			2.05916e+06		1.01152e+06	445922	712844		2.56536e+06	3.71727e+06	3.97742e+06	8.57964e+06	9.71029e+06	4.24664e+07	2.23399e+07	2.2487e+06	817406	1.06724e+06	693934	1.21697e+06	4.84246e+06	234138	333070		2.31384e+06	3.90444e+06	71829.2	6.11156e+06	5.74122e+06	703402	1.54482e+06	1.28938e+06	1.55076e+06	1.82021e+07	1.5438e+06	5.81878e+06	398396	1.05982e+06	1.53432e+06	3.27859e+06	549318	887537	82637.4
ACAP2	88648.1	2.35425e+06	1.64354e+06	1.44833e+06	246581	1.018e+06	2.81127e+06	156818	113778	2.38721e+06	579182	3.14016e+06	1.73921e+06	116004	2.15363e+06	3.19579e+06	968777	1.87367e+06	2.26998e+06	2.96048e+06	2.34998e+06	1.38459e+06	2.6668e+06	2.3012e+06	1.51801e+06	1.63622e+06	5.08997e+06	2.08457e+06	2.96904e+06	985601	4.78486e+06	3.14443e+06	1.52714e+06	2.46917e+06	2.94369e+06	1.00971e+06	930025	7.45342e+06	3.90975e+06	1.66897e+07	3.09377e+06	3.80749e+06	103204	3.33906e+06	722445	4.17484e+06	3.10679e+06	3.41177e+06	1.96477e+06
ACAP3																90393.6										1.27041e+06					169886				50390.9		1.3743e+06	72766.1				56998.7							84016.4
ACAT1	3.50686e+08	3.25459e+08	4.02106e+08	2.23081e+08	3.48108e+08	2.79208e+08	3.95098e+08	4.02428e+08	2.51307e+08	3.34165e+08	7.57088e+08	3.64361e+08	4.62262e+08	2.74292e+08	2.92146e+08	2.38508e+08	1.0451e+08	4.1451e+08	6.41874e+08	1.4922e+08	2.86763e+08	2.13621e+08	1.67236e+08	2.66079e+08	2.90975e+08	3.83646e+08	6.68031e+07	1.2718e+08	3.96956e+08	3.27482e+08	1.21279e+08	1.13654e+08	2.28729e+08	3.06162e+08	4.11333e+08	1.46237e+08	4.692e+08	1.52376e+08	1.95357e+08	9.30453e+07	1.18311e+08	1.72788e+08	3.47327e+08	2.61559e+08	2.45225e+08	3.9538e+08	1.90053e+08	2.63779e+08	3.70276e+07
ACAT2	9.55794e+06	2.64507e+07	1.13931e+07	1.0593e+07	3.08689e+06	1.72612e+06	9.54799e+06	5.08637e+06	3.60219e+06	8.01461e+06	5.22143e+06	1.42498e+07	9.86985e+06	4.80812e+06	1.65953e+07	3.85507e+07	6.27847e+06	1.012e+07	1.29901e+07	3.25981e+07	6.13634e+07	3.31249e+07	1.31119e+07	1.62041e+07	2.40666e+07	2.71169e+07	1.15425e+07	1.20969e+07	2.58878e+07	1.82846e+07	1.89063e+07	6.34619e+07	1.85134e+07	1.09596e+07	5.26859e+06	3.01244e+07	3.02944e+07	2.76787e+07	2.77094e+07	8.37383e+06	5.77451e+07	5.86634e+07	2.80114e+07	4.15461e+07	1.33703e+07	8.66852e+07	1.74293e+07	1.66025e+07	3.12051e+07
ACBD3	2.837e+06	8.39297e+06	8.2762e+06	931086	2.34425e+06	4.91653e+06	2.41912e+06	6.43435e+06	1.32202e+07	4.08539e+06	3.46104e+06	4.79285e+06	3.06209e+06	4.84739e+06	5.53488e+07	4.54475e+07	4.08013e+07	4.37513e+07	1.83713e+07	2.43026e+07	4.86403e+07	2.18536e+07	4.35655e+07	3.66559e+07	2.47772e+07	3.51167e+07	7.29965e+07	4.42147e+07	3.11266e+07	6.82989e+07	1.20522e+08	6.86575e+07	8.69783e+07	7.10537e+07	4.6883e+07	5.08816e+07	2.86592e+07	6.1977e+07	5.22304e+07	2.04698e+07	5.42217e+07	7.31857e+07	3.44325e+07	8.11016e+07	5.1452e+07	3.38194e+07	7.71531e+07	3.21628e+07	3.79756e+07
ACBD4
ACBD5		1.09172e+06	1.93328e+06	713767		2.97971e+06	3.1826e+06	2.90475e+06	1.92746e+06	145641	5.0143e+06	157174	1.35001e+06	1.94935e+06	6.07109e+06	1.87345e+06	1.38965e+07	5.69413e+06	1.3297e+06	5.24092e+07	2.16439e+06	8.00315e+06	1.91175e+06	2.59475e+06	1.54098e+06	1.63164e+06	7.10449e+06	1.06119e+07	2.53709e+06	2.69936e+06	2.938e+06	6.24996e+06	1.04188e+07	7.61694e+06	1.17751e+07	3.77649e+06	5.21335e+06	1.37424e+06	535378	5.53943e+06	2.06699e+06	2.4513e+06	1.08075e+06	2.84856e+06	5.63399e+06	2.38433e+06	4.93384e+06	4.25586e+06	1.95472e+06
ACBD6		1.76592e+06					323642					1.75937e+06	1.43231e+06		1.15621e+06	1.36061e+06			2.24604e+06	580840	2.02797e+06		929554	7.84634e+06		589515		1.82032e+06		242301	2.41835e+06	1.59549e+06		895137	342834	1.07293e+06	725922	965315	965457	166234	6.57302e+06	1.7239e+07	6.03065e+06	2.09562e+06	1.01408e+06	1.43645e+06	4.15519e+06	1.33293e+06	572512
ACD															535882					324707								201863		364012	489936		601571								371521	254156			535548	1.91158e+06
ACE	1.9411e+07	3.40211e+07	3.99653e+07	3.30753e+07	7.60696e+07	3.7101e+07	5.33043e+07	5.18299e+07	2.32239e+07	1.15781e+07	9.07084e+07	7.86021e+07	3.86016e+07	4.41602e+07	1.0476e+07	2.19099e+07	1.09193e+07	4.78996e+07	3.15932e+06	1.14503e+06	3.92633e+06	8.68632e+06	4.61089e+06	2.40546e+06	6.80488e+06	5.34258e+06	2.45149e+06	5.47248e+06	5.18846e+06	2.95124e+06	7.19554e+06	4.96423e+06	1.70761e+06	7.41662e+06	2.74394e+07	4.66928e+06	7.18602e+06	9.75346e+06	3.85144e+06	1.2839e+06	3.34012e+06	6.89354e+06	3.91504e+06	1.95653e+06	5.31886e+06	239876	4.86884e+06	3.50754e+06	2.81942e+07
ACE2																	1.47148e+06																					216668						3.67617e+06
ACHE								212762			162444				73684.4		760364																										423737	168722			1.35598e+06
ACIN1	1.31221e+07	1.27485e+07	1.88719e+07	6.76465e+06	1.04791e+07	8.75104e+06	1.70892e+07	1.34804e+07	1.41079e+07	1.11176e+07	1.54272e+07	1.73892e+07	1.47824e+07	1.56349e+07	2.15743e+07	2.3287e+07	2.09488e+07	2.99229e+07	2.06421e+07	1.36e+07	1.77367e+07	1.49244e+07	1.38544e+07	1.00387e+07	1.10972e+07	1.28776e+07	9.44111e+06	1.97047e+07	9.27192e+06	4.05348e+07	3.69382e+07	3.23872e+07	2.90701e+07	2.71407e+07	2.97111e+07	6.08082e+07	2.80338e+07	3.30029e+07	1.69183e+07	2.94784e+06	1.77624e+07	2.26333e+07	1.81595e+07	1.50767e+07	1.94245e+07	1.9377e+07	1.93741e+07	1.4719e+07	2.05776e+07
ACKR1					1.36678e+07	1.9199e+07	6.2437e+06	8.6818e+06	9.24754e+06	1.61219e+07					2.65167e+06	9.39418e+06	1.54616e+07		2.72744e+06													1.82559e+06		1.00911e+06	1.13783e+07		5.25114e+06	9.67713e+06	4.07435e+06		3.11532e+06		2.87173e+06			2.03993e+06	3.06607e+06	2.80924e+06
ACKR3																																					324296
ACLY	1.48638e+07	2.61907e+07	1.60339e+07	2.05671e+07	7.19674e+06	9.65082e+06	1.76081e+07	1.65541e+07	1.39032e+07	1.38791e+07	8.4996e+06	2.78888e+07	1.50803e+07	1.89748e+07	4.07444e+07	4.27478e+07	2.70399e+07	2.05472e+07	3.33121e+07	2.60862e+07	3.526e+07	1.17658e+08	4.38424e+07	2.87476e+07	2.39583e+07	5.84559e+07	3.94101e+07	9.23344e+07	4.31628e+07	3.32606e+07	7.77711e+07	4.75074e+07	7.0642e+07	3.46667e+07	7.43389e+07	5.19121e+07	4.04007e+07	4.97945e+07	3.07232e+07	9.95903e+07	7.13457e+07	4.19896e+07	3.75541e+07	6.71413e+07	5.67438e+07	2.89427e+07	5.7044e+07	5.23891e+07	4.37972e+07
ACO1	2.21496e+07	2.54186e+07	1.54473e+07	1.20391e+07	1.35849e+06	3.95785e+06	6.13088e+06	3.10445e+06	1.62836e+06	2.5082e+06	1.96658e+06	1.03609e+07	5.12971e+06	2.9677e+06	3.6649e+07	3.65793e+07	2.45589e+07	2.11087e+06	3.33516e+07	2.95854e+07	8.11136e+07	5.32142e+07	4.85129e+07	4.56224e+07	4.63979e+07	3.13708e+07	2.62811e+07	2.47103e+07	4.08134e+07	2.53332e+07	2.74224e+07	3.48681e+07	2.33181e+07	1.56119e+07	1.24841e+07	1.78618e+07	3.33899e+07	4.52128e+07	6.74568e+07	9.79056e+06	6.01549e+07	6.73879e+07	2.32436e+07	1.41067e+08	8.61278e+07	5.201e+07	4.55952e+07	4.4139e+07	5.80707e+07
ACO2	9.33242e+07	1.20764e+08	1.69355e+08	1.07181e+08	1.2714e+08	1.1321e+08	1.4865e+08	1.0409e+08	9.53637e+07	1.04645e+08	1.1156e+08	1.01668e+08	9.91402e+07	1.18045e+08	3.97888e+08	2.8448e+08	1.62615e+08	1.87995e+08	2.05559e+08	1.73619e+08	3.38373e+08	2.24751e+08	2.62964e+08	2.05676e+08	1.63271e+08	2.80556e+08	1.42543e+08	1.59105e+08	2.45892e+08	2.34304e+08	1.41385e+08	2.82203e+08	2.63813e+08	4.55051e+08	2.75107e+08	1.76853e+08	1.82942e+08	2.49546e+08	2.12442e+08	1.05692e+08	1.54309e+08	2.36725e+08	1.94475e+08	2.41507e+08	2.17086e+08	3.21144e+08	2.50035e+08	2.77163e+08	2.82258e+08
ACOT1	2.27125e+06	2.11277e+06	2.65592e+06	2.50605e+06	5.09215e+06	3.61315e+06	1.08364e+07	6.60205e+06	2.73092e+06	7.5813e+06	6.46e+06	8.70121e+06	5.09186e+06	2.23842e+06	4.20148e+07	5.70908e+07	3.52871e+07	5.1807e+07	2.14624e+07	3.53233e+07	4.354e+07	2.57812e+07	2.38407e+07	1.67422e+07	2.45897e+07	2.07519e+07	9.04962e+06	3.04688e+06	8.5012e+06	8.43741e+07	1.16413e+07	8.41959e+07	7.77407e+06	3.52073e+07	4.19341e+07	8.91236e+07	6.02986e+07	1.62372e+07	3.48876e+07	4.76029e+06	2.70604e+07	2.64108e+07	5.54512e+07	1.83515e+07	1.59162e+07	6.32017e+07	3.07943e+07	4.65286e+07	1.76509e+07
ACOT11																279872		114260	225128	285190	3.53642e+06	504641			403427		2.74813e+06	2.39452e+06	138828	206407	1.14546e+06	251761	1.37077e+06			437651	116193		287975	5.95877e+06	256732	1.57462e+06	1.05102e+06	2.90458e+06		973015	237430	1.47583e+06
ACOT13	7.79552e+07	4.04452e+07	7.37753e+07	6.40919e+07	9.01425e+07	6.90372e+07	5.44996e+07	8.34929e+07	5.01476e+07	9.92852e+06	5.44601e+07	5.31488e+07	2.0915e+07	2.78429e+07	5.69561e+07	8.29902e+07	5.72267e+06	3.11026e+08	2.54127e+08	2.39883e+08	3.39405e+08	1.15646e+08	1.23173e+08	1.3201e+08	1.43963e+08	7.87402e+07	1.02107e+07	3.36568e+07	1.0228e+08	8.58994e+07	1.87712e+08	1.50857e+08	7.90075e+07	2.8845e+08	2.2181e+08	1.50367e+08	2.12542e+08	1.85195e+08	1.30864e+08	6.67796e+07	7.95028e+07	1.58294e+08	1.7279e+08	1.89313e+08	1.18044e+08	2.81407e+08	9.8768e+07	3.74068e+08	1.14134e+08
ACOT2	1.29851e+07	1.17646e+07	2.60315e+07	1.32758e+07	1.73556e+07	1.51469e+07	2.28151e+07	2.15141e+07	1.43443e+07	1.99829e+07	2.42967e+07	1.81232e+07	1.20564e+07	1.15235e+07	1.28778e+06	5.07388e+06	1.96294e+06				1.05865e+06	1.25389e+06					224426			5.67006e+06					1.22265e+06	1.92627e+06	6.70351e+06	193446				2.03021e+06	2.8502e+06	1.188e+06	311261	2.21872e+06	300340	107280
ACOT4																		172471										364482		1.37519e+06	591166	5.22751e+06	2.09739e+06		793203	2.1907e+06		273862				1.24699e+06					245704
ACOT7	1.53982e+06	3.72441e+06	2.3863e+06				892843		702225	588471		942776	359882	636924	3.22325e+06	1.56194e+07	3.18899e+06	1.37711e+06	7.951e+06	1.85283e+07	6.64263e+06	1.99224e+07	8.17108e+06	5.11242e+06	2.31486e+06	4.5736e+06	2.0624e+07	4.75531e+06	8.64394e+06	5.81042e+06	1.33098e+07	3.55856e+07	2.83295e+07	1.14479e+07	1.39452e+07	7.42568e+06	4.24891e+06	1.51224e+07	1.38598e+06	2.0072e+07	7.68824e+06	2.24584e+07		1.00843e+07	2.46083e+07	4.68554e+06	5.99735e+06	7.84745e+06	1.5096e+06
ACOT8		2.06585e+06	1.00776e+06	545729			2.94046e+06	664741	605997		3.05431e+06	1.1069e+06	1.77688e+06		6.9982e+06	1.84935e+06	8.85252e+06	7.669e+06	1.43152e+06	1.62609e+06		824731	695748	3.14857e+06	585060	7.64741e+06	880734	7.13963e+06	2.52792e+06	1.72118e+06	5.86589e+06	1.18204e+06	5.2911e+06	3.64386e+06	3.73974e+06	4.25339e+06	4.80871e+06	2.27589e+06	2.19778e+06	809357	4.01133e+06	1.42616e+06	969594	1.05051e+06	1.58218e+06	3.3295e+06	2.46046e+06	1.83541e+06	1.33272e+06
ACOT9	2.4322e+07	3.48718e+07	5.30035e+07	3.02555e+07	4.2973e+07	3.10398e+07	5.94607e+07	5.70538e+07	4.76643e+07	5.84515e+07	6.03234e+07	5.89883e+07	3.63708e+07	4.04859e+07	8.4482e+07	7.28424e+07	5.6147e+07	5.44177e+07	2.5936e+07	3.77442e+07	7.12075e+07	5.81668e+07	3.62102e+07	5.7596e+07	4.58602e+07	3.04841e+07	2.43381e+07	2.83565e+07	4.16747e+07	4.90398e+07	3.8453e+07	4.73004e+07	5.98842e+07	1.28751e+08	9.33492e+07	9.16146e+07	1.12698e+08	8.60205e+07	7.97602e+07	2.27215e+07	3.45513e+07	6.75824e+07	9.06234e+07	4.03145e+07	4.99831e+07	3.61726e+07	6.48816e+07	7.13157e+07	3.62088e+07
ACOX1	6.97176e+06	6.81205e+06	1.19471e+07	2.62125e+06	2.92456e+06	6.1735e+06	1.8717e+07	2.62762e+07	1.73619e+06	5.26076e+06	9.13569e+06	4.4939e+06	3.0708e+06	6.14454e+06	3.04257e+07	5.3805e+07	3.69029e+07	4.48948e+07	5.13805e+06	7.59047e+06	1.15492e+07	2.79738e+07	1.54909e+07	1.8121e+07	5.13128e+06	1.57687e+07	3.047e+07	9.65371e+06	1.18188e+07	4.95229e+07	2.21624e+07	5.03407e+07	5.94928e+07	4.28982e+07	3.18238e+07	5.82338e+07	1.52336e+07	4.88446e+07	9.48243e+06	1.12005e+07	1.46487e+07	1.19787e+07	1.47036e+07	8.41814e+06	1.24778e+07	1.19222e+07	9.79733e+06	1.39534e+07	1.08988e+07
ACOX2	142084		1.88198e+06	48285.3	1.71777e+06	2.31638e+06	2.59868e+06	3.4447e+06	294508	1.34612e+06	798426	644611	650638	3.11034e+06	744976	3.03398e+06	2.70678e+07	407364	2.54934e+06	350211	2.34601e+06		283356		1.8765e+06	6.08087e+06		133474	5.57798e+06	1.30927e+07		1.44076e+07	982424	163974	4.03333e+06	1.48513e+06	6.74869e+06	633949	1.46324e+06		1.52308e+06	1.60727e+06	1.24593e+06	1.35884e+06	650266	2.16086e+06	1.94156e+06	623160	217717
ACOX3	283226	4.77068e+06	1.5648e+06	1.19178e+06	454274	1.47275e+06	3.38034e+06	1.86396e+06	118831	882786	568349	1.13195e+06	1.07995e+06	1.30022e+06	8.40593e+06	6.56281e+06	3.34413e+07	1.78096e+07	4.94747e+06		2.98007e+06	1.67855e+06	1.97559e+06	3.07886e+06	3.08084e+06	5.03574e+06	2.17193e+06	5.63546e+06	2.36969e+06	1.15432e+07	7.45222e+06	7.36344e+06	2.4024e+06	7.6054e+06	8.98509e+06	3.91833e+06	4.28039e+06	9.5017e+06	4.91148e+06	2.8215e+06	5.99769e+06	3.88344e+06	1.24478e+06	4.05906e+06	6.57641e+06	4.91521e+06	6.834e+06	1.57891e+06	2.36642e+06
ACP1	2.0564e+07	1.63271e+07	1.62162e+07	5.28331e+07	5.65581e+06	1.0485e+07	6.33997e+06	1.48046e+07	5.1475e+06	9.56641e+06	2.416e+06	5.47138e+07	2.97237e+07	1.31913e+07	9.59387e+06	1.0495e+07	1.36586e+07	3.78756e+07	4.4352e+07	2.94455e+07	8.56891e+07	3.66062e+07	7.04394e+07	5.72475e+07	4.51207e+07	2.75667e+07	6.36763e+07	3.57061e+07	4.81297e+07	7.00281e+07	5.15372e+07	7.02754e+07	1.33123e+07	2.06911e+07	3.50561e+07	2.29158e+07	6.61996e+07	8.32275e+07	6.4493e+07	1.92446e+08	2.91469e+07	5.72418e+07	3.92196e+07	8.20267e+07	2.75693e+07	3.75298e+07	4.25524e+07	5.83922e+07	3.811e+07
ACP2	1.24771e+06	1.80898e+07	4.09544e+06	2.74596e+06	9.25356e+06	2.05831e+06	1.04891e+07	6.13267e+06	2.10304e+06	1.03001e+07	6.33418e+06	5.47492e+06	5.88331e+06	4.22631e+06	1.78336e+07	1.25675e+07	1.85871e+07	6.35913e+06	1.84721e+06	1.56488e+06	8.15519e+06	3.02989e+07	8.87829e+06	1.55774e+07	8.8248e+06	1.69481e+07	1.00741e+07	5.68033e+06	1.02067e+07	1.428e+07	1.43021e+07	2.06374e+07	9.81288e+06	3.41542e+07	3.13621e+07	1.64886e+07	7.36685e+06	1.13994e+07	1.19972e+07	5.6598e+06	1.46618e+07	2.01187e+07	1.01338e+07	4.38348e+06	7.49301e+06	3.31462e+06	1.06092e+07	1.34946e+07	6.43466e+06
ACP5	6.27301e+06	1.50285e+07	2.17926e+07	2.35997e+07	8.40475e+07	1.41486e+08	2.27763e+08	1.91582e+08	1.10548e+08	1.22563e+07	6.19118e+07	5.57702e+07	2.81025e+07	1.53502e+07	1.97419e+07	8.6468e+07	8.93858e+06	2.33028e+08	1.14948e+07	4.6708e+06	3.51804e+07	5.9511e+07	1.57503e+07	4.26682e+06	6.26633e+07	2.60835e+07		1.16024e+07	5.3038e+07	1.34941e+07	8.8217e+06	7.90792e+06	1.70785e+07	1.26786e+07	8.02941e+07	1.48389e+07	1.21733e+07	3.48984e+07	4.2717e+07	1.76464e+06	4.78765e+06	5.19537e+07	5.69916e+06	3.40731e+06	2.04811e+07	3.24518e+06	2.44959e+07	3.7648e+07	1.0206e+07
ACP6	709848		8.94892e+06	389215		211494	978528	1.40589e+06	125940		932376	414337	249085	1.17938e+07	7.09862e+06	7.94425e+06	664707	1.28449e+06	1.17899e+06	4.67499e+06	6.08993e+06	3.4933e+06	908780	1.67918e+06	192466	3.46705e+06	221922		858563	8.65801e+06	5.30468e+06	9.03613e+06	4.09348e+06	3.54967e+06	8.33832e+06	3.23942e+06	5.91926e+06	1.10963e+07	83296.2	1.5385e+06	4.23256e+06	4.11017e+06	2.58841e+06	1.68131e+06	3.07671e+06	6.72611e+06	1.20127e+07	3.36435e+06	2.07028e+06
ACPP		143496	1.34298e+06							218790	683097	357641			3.74344e+06		2.99081e+06	1.08246e+06			3.02148e+06	342778	1.42959e+06	2.48846e+06	428871	289082	301843	169250		3.41038e+06	215336	1.49076e+06	4.77409e+06	3.11779e+06	7.09192e+06	2.43247e+07	1.26847e+06	5.4414e+06	238004	3.35488e+06	2.58917e+06	2.13518e+06	2.79736e+06	3.28916e+06	5.03013e+07	2.66968e+06	2.57694e+06	214879	941146
ACSF2	2.70395e+07	2.0933e+07	4.54262e+07	2.62271e+07	2.39006e+07	2.35987e+07	3.53255e+07	3.10088e+07	1.95833e+07	2.39491e+07	5.49864e+07	3.04325e+07	1.17162e+08	2.38983e+07	6.23756e+07	5.07688e+07	4.01303e+07	5.7826e+07	2.11802e+07	5.17138e+07	5.30643e+07	4.47212e+07	5.55065e+07	3.92824e+07	4.54155e+07	4.31232e+07	1.35132e+07	3.37343e+07	1.71223e+07	7.14611e+07	3.3567e+07	6.00094e+07	2.67657e+07	4.3178e+07	3.82392e+07	1.78029e+08	8.63218e+07	3.84459e+07	3.70612e+07	799326	3.56669e+07	5.73971e+07	5.86375e+07	4.52564e+07	5.4317e+07	1.23359e+08	9.57515e+07	1.04079e+08	3.19364e+07
ACSF3	145036	9.16197e+06	3.86481e+06	1.40333e+06	1.49349e+06	428569	3.30484e+06	1.6408e+06	824624	3.86204e+06	6.25158e+06	1.07487e+06	1.11829e+06	2.49677e+06	4.7654e+06	6.28627e+06	1.14875e+07	5.2752e+06	915940	4.59339e+06	2.55805e+07	1.63159e+06	1.76139e+06	7.23051e+06	3.55506e+06	9.99427e+06	1.73798e+06	2.79281e+06	2.84558e+06	1.32104e+07	6.0888e+07	4.90104e+06	2.41937e+06	2.35657e+07	4.57108e+06	7.52494e+06	2.08572e+07	2.34425e+06	8.55801e+06	4.76464e+06	1.73863e+06	1.26779e+07	1.34313e+07	5.21542e+06	4.89117e+06	1.44395e+07	7.92441e+06	1.68037e+07	821720
ACSL1	1.82714e+07	1.88219e+07	4.30214e+07	8.39886e+06	1.7137e+07	1.94585e+07	5.59398e+07	3.31794e+07	2.42966e+07	3.45807e+07	5.30245e+07	1.53339e+07	3.53459e+07	2.01432e+07	6.16141e+07	8.65989e+07	2.13653e+08	9.15637e+07	2.02079e+07	1.77992e+07	4.33165e+07	4.24156e+07	4.98087e+07	4.40808e+07	6.37444e+07	7.70326e+07	2.96187e+07	4.96361e+07	4.84871e+07	7.76549e+07	7.18811e+07	2.99026e+07	2.08243e+07	4.75883e+07	6.00962e+07	2.75041e+07	8.96177e+07	7.81027e+07	5.97274e+07	1.14675e+08	3.29316e+07	2.90846e+07	4.67396e+07	4.24109e+07	6.22937e+07	4.56393e+07	2.83694e+07	3.98616e+07	5.59462e+07
ACSL3	1.64273e+07	1.42576e+07	2.83648e+07	1.96169e+07	3.47555e+07	4.69303e+07	3.3543e+07	3.62692e+07	2.59139e+07	4.2732e+07	3.8955e+07	4.47378e+07	2.60628e+07	2.61752e+07	3.18635e+07	3.34448e+07	3.38707e+07	6.24461e+07	1.43284e+07	1.86706e+07	1.96687e+07	4.73771e+07	1.34614e+07	2.18421e+07	1.74088e+07	3.15693e+07	3.47492e+07	2.75065e+07	1.39388e+07	4.80096e+07	3.70631e+07	3.47128e+07	7.38014e+07	4.41097e+07	8.82672e+07	3.82624e+07	2.99608e+07	7.44078e+07	1.95536e+07	5.5738e+07	4.58468e+07	1.80242e+07	2.32957e+07	2.57211e+07	2.99382e+07	2.97116e+07	3.01423e+07	1.75297e+07	2.82249e+07
ACSL4	1.27446e+07	3.55256e+06	1.20412e+07	1.15244e+06	2.7766e+06	8.99436e+06	7.83941e+06	1.39755e+07	9.1756e+06	4.71226e+06	1.3342e+07	9.01021e+06	6.68967e+06	1.5655e+07	9.47236e+06	2.15865e+07	3.04891e+07	1.61419e+07	2.93055e+06	8.24148e+06	7.76551e+06	1.75621e+07	9.60732e+06	8.03147e+06	6.89269e+06	2.72823e+06	6.48338e+06	1.17041e+07	4.0888e+06	7.47306e+06	1.77382e+07	1.1848e+07	2.07463e+07	1.14342e+07	2.25247e+07	1.34606e+07	8.12402e+06	3.98783e+07	6.56706e+06	2.69315e+07	2.09809e+07	1.51233e+07	8.10311e+06	2.19433e+07	3.67153e+07	8.09438e+06	1.28762e+07	8.44799e+06	9.31623e+06
ACSL5	2.62289e+07	6.2635e+06	1.91307e+07	5.76569e+06	1.20511e+07	7.45784e+06	1.51177e+07	1.60471e+07	1.28795e+07	1.8165e+07	2.13896e+07	1.6699e+07	1.34092e+07	1.71442e+07	7.6183e+07	2.59197e+07	6.95501e+07	1.07822e+08	4.08525e+07	1.1146e+07	4.14947e+07	3.88169e+07	3.33474e+07	2.02185e+07	1.17386e+08	4.75085e+07	5.8516e+06	2.95965e+07	2.40397e+07	1.854e+08	2.03041e+07	3.24499e+07	5.82825e+07	4.73137e+07	2.1913e+07	8.60029e+07	5.70312e+07	1.30004e+07	2.44458e+08	536746	1.38355e+08	1.21605e+07	1.53989e+08	5.19975e+06	8.16969e+07	8.03387e+07	8.57003e+07	1.42609e+08	1.63051e+07
ACSL6		107229										49767.7	22187.3			1.28181e+06																8.39813e+06														50294.8
ACSM3					166737			124227			87508.1		101544		1.89996e+06	940436	2.04498e+07	1.76647e+06	7.43519e+06	873101	6.85769e+06		129631	946844	211032	5.25951e+06	571255	220091		2.86592e+06		6.04398e+06		963483	3.40844e+06	1.61764e+06	4.8216e+07	317781	6.57263e+06		130598	531200	373949	445517	6.42677e+06	3.64054e+06	631897	5.22827e+06	560335
ACSM5																							134293		337699																					92382.1
ACSM6																																			3.04902e+07
ACSS1	6.05116e+06	2.29199e+06	1.04541e+07	566733	5.77214e+06	3.96591e+06	8.90376e+06	4.2269e+06	6.51148e+06	6.1216e+06	1.12836e+07	6.27244e+06	9.83749e+06	3.70021e+06	2.2457e+07	3.72999e+07	2.48383e+07	2.08275e+07	7.84292e+06	3.7278e+06	3.90872e+07	4.12362e+06	1.35291e+07	7.82413e+06	2.86193e+07	4.6645e+07	496942	5.42731e+06	3.95309e+07	4.64239e+07	925161	5.89099e+07	8.28101e+06	2.25477e+07	7.84392e+06	1.23702e+07	4.70315e+07	1.08657e+07	8.2951e+06	1.36038e+06	1.08814e+07	6.34409e+06	4.64875e+07	1.26372e+07	1.23771e+06	3.90856e+07	4.77742e+06	3.55687e+07	3.4151e+06
ACSS2	527361	989615	828104	296698	99668.9		726119	1.43201e+06	795936	573497		2.6522e+06	1.03777e+06		8.58075e+06	2.81436e+06	4.96344e+06	2.88626e+06	6.50462e+06	7.17599e+06	5.88175e+06	5.3094e+06	6.47055e+06	1.59461e+07	8.10727e+06	1.10245e+07	2.56473e+06	4.13682e+06	1.12464e+07	9.63182e+06	1.05378e+06	568799	1.32216e+07	2.03747e+06	4.96764e+06	5.5326e+06	7.71548e+06	5.71459e+06	9.58922e+06	6.41762e+06	3.27954e+07	3.42205e+06	1.45445e+07	8.78235e+06	5.71817e+06	6.92193e+07	1.67507e+07	1.52596e+07	1.80732e+07
ACSS3	1.06399e+07	4.53785e+06	8.75286e+06	1.06835e+06	1.19398e+06	4.57282e+06	1.08024e+07	9.32096e+06	8.59671e+06	7.24473e+06	5.41838e+06	7.46103e+06	9.38183e+06	2.39726e+06	1.38805e+06	3.21019e+06	1.50418e+07	5.04905e+06	651614	428953	123507	1.7691e+06	2.22611e+06	931151	1.17271e+06	252759	478656	496864	1.88137e+06	1.50764e+06	2.8373e+06	2.48224e+07	135796	2.32909e+06	6.64774e+06	1.07476e+06	4.97235e+07	6.40462e+06	1.64358e+06	799326	1.04932e+07	4.6813e+06	3.10145e+06	504420	325413	1.17881e+06	5.95224e+06	2.88525e+07	527920
ACTA1	1.80984e+06	589461		1.946e+06	850603												346999			960330						364721						2.07297e+06		664519									171747			765744
ACTA2	2.47155e+09	2.03268e+09	2.99899e+09	1.68188e+09	2.6925e+09	4.39772e+09	3.48904e+09	1.73273e+09	2.78978e+09	3.8832e+09	2.60449e+09	2.87165e+09	2.29332e+09	2.20307e+09	1.77545e+08	1.21754e+08	2.30449e+08	1.82037e+08	7.66895e+07	1.06584e+08	1.22038e+08	2.8458e+08	1.31634e+08	7.01855e+06	1.27173e+08	9.78053e+06	6.5608e+07		1.60205e+08	1.21988e+08	4.24677e+06	2.30693e+07	1.95711e+06	1.59003e+07	8.51569e+07	1.26203e+08	1.32256e+08	1.32049e+06	4.0709e+06		3.8975e+07	3.05928e+07	4.7831e+07	1.38552e+07	9.89737e+06	5.32301e+07	1.21197e+07	7.42406e+07	836907
ACTB	8.67123e+09	1.12584e+10	1.15306e+10	8.37871e+09	7.50517e+09	1.83561e+10	1.18398e+10	1.83561e+10	1.83561e+10	1.15018e+10	1.54461e+10	1.54984e+10	9.42753e+09	1.13733e+10	1.33115e+10	1.83561e+10	1.83561e+10	7.67661e+09	1.00086e+10	1.56604e+10	8.96635e+09	1.0419e+10	1.03928e+10	1.57722e+10	8.85503e+09	9.96986e+09	7.1921e+09	1.00152e+10	1.23121e+10	1.61278e+10	1.83561e+10	1.6268e+10	1.83561e+10	1.11412e+10	1.39017e+10	1.83561e+10	1.61465e+10	1.62466e+10	1.31692e+10	1.25595e+10	1.60624e+10	1.83561e+10	1.28122e+10	1.34111e+10	1.83561e+10	1.60825e+10	1.11426e+10	1.31224e+10	1.58456e+10
ACTBL2	7.43178e+08	2.17364e+07	1.03348e+07	1.23901e+09	1.34192e+07	8.38341e+08	3.67307e+06	1.30306e+08	1.24289e+07	2.06717e+07	3.83313e+06		3.93058e+06	8.17019e+06	2.89589e+07	6.75241e+06	1.12334e+07	4.45201e+06	6.71886e+06	5.75555e+06	1.99904e+06	2.63368e+06	353015	5.59608e+06	1.52206e+06	6.93863e+06	5.44299e+06	1.1315e+09	1.04702e+09	7.83092e+06	2.84358e+06	872117	1.37496e+07	4.69194e+07	1.61463e+08	1.00197e+08	645589	2.38146e+06	1.92267e+07	1.22401e+08	8.56921e+06	2.67505e+07	3.69982e+07		1.64971e+06		1.06273e+07	1.90182e+06	3.29533e+07
ACTC1				6.07025e+07		1.83466e+06									2.7325e+09	2.55937e+09	4.25324e+09	2.83421e+09	9.20399e+08	1.72249e+09	1.256e+09	1.61004e+09	1.36987e+09	1.84589e+09	1.60304e+09	2.77486e+09	1.12923e+09	1.31921e+09	2.95088e+09	2.49042e+09	2.43817e+09	7.69261e+08	9.75918e+08	2.26901e+09	1.93483e+09	2.21551e+09	2.4396e+09	2.33509e+09	1.25546e+09	1.00347e+09	1.25044e+09	1.02691e+09	1.29796e+09	6.83013e+08	5.32056e+08	4.30158e+09	1.0299e+09	1.60589e+09	5.54651e+08
ACTG1	2.45644e+08	2.36234e+08	4.44863e+08	1.70297e+08	3.14762e+08	1.30882e+08	2.6582e+08	4.55074e+08	6.54852e+08	2.95104e+08	2.82229e+08	4.64528e+08	2.87764e+08	4.52586e+08	2.1449e+08	1.43928e+08	2.11925e+08	1.78344e+08	1.65252e+08	2.66797e+08	1.0423e+08	1.62681e+08	2.85291e+08	1.91953e+08	2.63332e+08	2.78606e+08	8.37973e+07	2.03205e+08	1.44177e+08	8.30792e+07	5.35518e+07	1.25835e+08	1.92417e+08	1.06466e+07	3.73154e+07	1.15892e+08	1.56218e+08	2.84767e+07	4.78918e+07	7.91111e+07	8.06279e+07	1.49584e+08	8.51161e+07	9.30118e+07	2.53904e+08	9.57391e+07	6.3537e+07	3.07052e+07	1.82929e+08
ACTG2					279681	2.25969e+06	255422		1.41374e+06	2.3548e+06	191427				8.76244e+06	4.01774e+06	4.63853e+06	283267		801872		401575								763312									194607			320904				396041
ACTL6A	8.34214e+06	2.88856e+07	2.82513e+07	6.7817e+06	1.31506e+07	2.13108e+07	2.21748e+07	2.17262e+07	1.14784e+07	2.07497e+07	2.63937e+07	2.72554e+07	2.33604e+07	2.42617e+07	3.63915e+07	5.47883e+07	4.39961e+07	2.24842e+07	3.4845e+07	2.2066e+07	4.75359e+07	3.33159e+07	2.48876e+07	2.35691e+07	3.53629e+07	3.37525e+07	8.38875e+06	9.42589e+06	2.02656e+07	1.01459e+08	4.08574e+07	5.63241e+07	3.46039e+07	3.21075e+07	5.18573e+07	7.46764e+07	3.70836e+07	5.53473e+07	2.70037e+07	2.74074e+07	2.9514e+07	3.5616e+07	2.29292e+07	2.832e+07	2.50908e+07	3.26214e+07	2.86951e+07	1.38765e+07	3.23094e+07
ACTL7A					768920	2.22689e+06
ACTL8																															3.01746e+07						2.94611e+06
ACTN1	3.41681e+08	5.27414e+08	6.92458e+08	3.98208e+08	6.83155e+08	7.09443e+08	6.57134e+08	5.15833e+08	8.19782e+08	9.6166e+08	6.10549e+08	6.42273e+08	6.38192e+08	5.52959e+08	1.02955e+09	8.53205e+08	8.42146e+08	2.61774e+08	2.59431e+08	7.19328e+08	3.24426e+08	6.50146e+08	3.82207e+08	5.95332e+08	5.38785e+08	4.06777e+08	4.74861e+08	2.47307e+08	3.24591e+08	1.13755e+09	1.09327e+09	6.69203e+08	9.05129e+08	5.60598e+08	7.56457e+08	1.24069e+09	4.67001e+08	4.47126e+08	3.52473e+08	1.85245e+08	5.73332e+08	6.83801e+08	4.6526e+08	2.59415e+08	1.2946e+08	3.47215e+08	4.55141e+08	4.39324e+08	5.14389e+08
ACTN2	4.0651e+06	477192	3.16433e+06	2.3458e+06	1.51514e+07	7.72605e+06	1.05363e+07	5.14186e+06	6.46325e+06	1.57394e+07	1.57469e+07	7.53192e+06	9.16547e+06	7.7174e+06	300841	339178		1.61713e+06					69084.3			87257.4											2.37891e+06						1.15934e+06
ACTN3		1.62056e+06		2.33722e+06		982278	868024		1.12163e+06	1.73238e+06
ACTN4	7.68667e+08	7.66124e+08	1.13421e+09	8.38271e+08	1.09371e+09	9.82572e+08	1.1724e+09	1.0978e+09	1.10416e+09	1.4665e+09	1.24355e+09	1.39448e+09	1.16143e+09	9.80478e+08	1.19986e+09	1.23045e+09	1.35215e+09	9.08441e+08	8.04901e+08	8.66808e+08	7.19732e+08	9.55401e+08	8.79211e+08	1.0243e+09	8.94914e+08	8.75103e+08	9.83749e+08	6.38055e+08	8.07319e+08	1.88817e+09	1.67549e+09	8.83213e+08	1.60272e+09	1.69245e+09	1.03923e+09	1.27238e+09	8.396e+08	1.10184e+09	8.08153e+08	2.84954e+08	9.47372e+08	1.01712e+09	1.1788e+09	7.03519e+08	8.08309e+08	9.11136e+08	1.41662e+09	1.37564e+09	1.26007e+09
ACTR10	5.46041e+06	5.40369e+06	3.27638e+06	3.42535e+06	6.20933e+06	6.10406e+06	1.15614e+07	9.2726e+06	6.82492e+06	1.34537e+07	7.47447e+06	1.12082e+07	4.86467e+06	2.84125e+06	5.69571e+06	7.4415e+06	9.55622e+06	2.18091e+06	5.28798e+06	1.73285e+06	5.10628e+06	3.93557e+06	7.9343e+06	4.73189e+06	5.23217e+06	2.97252e+06	2.79319e+06	5.69022e+06	2.21895e+06	4.29908e+06	5.92153e+06	5.6055e+06	4.2337e+06	2.22287e+06	3.99241e+06	6.05832e+06	1.13743e+07	4.86952e+06	7.07058e+06	8.23954e+06	1.19084e+07	6.26998e+06	3.99908e+06	9.80155e+06	5.58985e+06	1.13785e+07	4.57013e+06	1.35338e+07	7.40635e+06
ACTR1A	6.17479e+07	3.12783e+07	5.18634e+07	7.60748e+07	6.70105e+07	9.75993e+07	7.71532e+07	6.61498e+07	6.45446e+07	6.59735e+07	8.35335e+07	7.175e+07	8.64789e+07	4.79642e+07	7.16384e+07	7.05321e+07	5.58532e+07	3.67542e+07	2.42123e+07	4.08472e+07	3.60167e+07	6.76578e+07	6.43029e+07	5.49144e+07	4.11681e+07	3.34188e+07	5.81904e+07	4.70273e+07	6.66202e+07	3.83415e+07	4.94408e+07	4.28585e+07	4.34423e+07	4.14668e+07	5.91932e+07	6.35323e+07	6.50923e+07	3.35703e+07	7.42327e+07	5.52417e+07	7.61468e+07	5.14436e+07	2.65647e+07	6.32633e+07	3.43486e+07	7.11754e+07	4.83314e+07	5.25317e+07	5.23855e+07
ACTR1B	1.78308e+07	1.70808e+07	1.12095e+07	2.26868e+07	1.98753e+07	3.01421e+07	2.76835e+07	2.90051e+07	2.17867e+07	1.46075e+07	3.79196e+07	4.73269e+07	3.02998e+07	2.88486e+07	1.76808e+07	2.44446e+07	1.08997e+07	1.25755e+07	2.8563e+07	1.23651e+07	2.44731e+07	2.12754e+07	7.86069e+06	8.4064e+06	1.82334e+07	8.90393e+06	8.59116e+06	5.40613e+06	1.39085e+07	1.73822e+07	6.38097e+06	1.61793e+07	1.81648e+07	1.45105e+07	2.21119e+07	2.44236e+07	3.26401e+07	2.14549e+07	2.46701e+07	3.21067e+07	2.24602e+07	1.71128e+07	9.70153e+06	2.37374e+07	1.45749e+07	3.65814e+07	1.60861e+07	2.66322e+07	1.10933e+07
ACTR2	1.30099e+08	2.1651e+08	2.40665e+08	1.49407e+08	8.03461e+07	1.73568e+08	1.43737e+08	1.10681e+08	8.969e+07	1.48499e+08	8.30598e+07	1.1974e+08	8.42555e+07	1.09228e+08	4.92856e+08	5.2415e+08	6.77631e+08	1.35157e+08	2.08918e+08	3.0038e+08	4.82136e+08	4.64573e+08	5.65212e+08	4.47625e+08	2.69716e+08	3.39329e+08	6.5444e+08	3.32586e+08	2.88172e+08	3.47789e+08	4.68251e+08	4.34422e+08	5.41497e+08	2.32788e+08	3.35766e+08	2.51498e+08	3.3639e+08	3.46227e+08	3.67766e+08	7.49595e+08	4.11393e+08	2.82459e+08	2.15224e+08	2.63631e+08	3.81745e+08	3.00017e+08	3.18488e+08	2.72257e+08	3.42563e+08
ACTR3	2.47609e+08	3.486e+08	2.0519e+08	1.29334e+08	8.751e+07	3.04e+08	1.98179e+08	1.6026e+08	1.65805e+08	1.94744e+08	1.06351e+08	1.88885e+08	1.1908e+08	1.23299e+08	5.80694e+08	7.63795e+08	3.02691e+08	1.14676e+08	2.39684e+08	3.17041e+08	3.32624e+08	3.27085e+08	3.49625e+08	4.21055e+08	2.48063e+08	2.90003e+08	4.58347e+08	2.69676e+08	3.19174e+08	2.58855e+08	3.82874e+08	2.7562e+08	3.52681e+08	2.56008e+08	2.93823e+08	2.28573e+08	2.20464e+08	4.12305e+08	4.34713e+08	9.48973e+08	3.09335e+08	3.47107e+08	1.83213e+08	3.26746e+08	3.38546e+08	4.16548e+08	3.87603e+08	3.27597e+08	3.15487e+08
ACTR3B															268388	754490			219581		910474	209756															151579		1.16561e+06	487024						135745	932559
ACTR5		667584	134801		205693	357751		352754	415971		805796	5.86363e+06		320687	1.11799e+06	1.20575e+06	170600	975802	1.28485e+06	251606	453532	1.1332e+06	139737	231074	847955	723573	388790	194783	119814	1.02495e+06	2.21537e+06	3.61741e+06	1.51979e+06	1.6334e+06	2.11774e+06	2.54966e+06	831932	1.21942e+06	817689		338303	637847	844857	669617		1.19118e+06	641295	1.8482e+06	744864
ACTR6																			487147		478193					470833	96274.9			1.35956e+06	4.51226e+06	645457	687036	477899	558590		466171	2.0874e+06	378087		303165			165326
ACTR8		234182	172762			223760	88793.4	1.15655e+06	227509	502591	895821	919191	817020	267935	1.53199e+06	2.11481e+06	1.47804e+06	452725	2.47486e+06	1.42995e+06				1.11536e+06	219582		116392	146323		1.83609e+06	1.2274e+06	1.73974e+06		1.08086e+06	1.98121e+06		875742	1.49624e+06			327805	1.16039e+06			185683	568657	1.01555e+06	170520	182169
ACVR1		195991					628383				705853	185217			957543		607376		87890		144326			243047	446290	301406		592777		1.45227e+06	1.52743e+06	1.69767e+06	9.59354e+06	1.39066e+06	2.50845e+06		279946	854775					683446			1.07772e+06		459971	3.61545e+06
ACVR1B																																	162758	150821		113996
ACVR2A											1.61819e+07		216560
ACVRL1	387598	199610	2.49291e+06		5.81849e+06	1.52592e+06	2.12187e+06	3.18919e+06	227024	435144	1.24406e+07	3.81344e+06	3.6108e+06	1.56052e+06			1.01924e+06	1.71641e+06											371625		376532	109963		92125.2	872937			1.15692e+06					2.32695e+07	77553.2
ACY1	305286	990783					524996	851798		963917		114930			1.46617e+06	2.21791e+06	2.64481e+06	1.83612e+06	4.60785e+06	5.04929e+06	7.89118e+06	3.47324e+06	3.59522e+06	2.99741e+06	2.05999e+06	5.6193e+06	5.0754e+06	4.35887e+06	7.699e+06	1.08825e+06	3.02763e+06	2.68806e+06	996926	3.24921e+06	1.233e+06	1.29683e+06	6.44663e+06	2.22145e+06	6.76273e+06	1.37107e+07	1.1637e+07	2.75245e+06	2.60975e+06	2.06528e+07	2.59514e+07	6.21132e+06	3.25833e+07	4.24105e+06	1.84034e+07
ACY3																																209328													1.05611e+06
ACYP1	5.15566e+06	1.54774e+06	565192	5.04651e+06	664355		638165			1.17336e+06		2.95022e+06							2.03488e+06	809805	830590		4.84326e+06	3.5693e+06	6.70093e+06			514848	1.29218e+07	6.88343e+06	2.17108e+06	2.58986e+07	1.39485e+06	552636			899078	572550	6.82925e+06		8.71218e+06	9.51788e+06	2.30321e+06	2.12763e+06	851700	8.36587e+06	1.0251e+07	2.54957e+06	4.20619e+06
ACYP2	1.57713e+06	710413	1.73965e+06							1.26493e+06								612625	3.8746e+06	3.4589e+06	6.02857e+06	454340	1.18124e+07	1.61579e+06	4.67444e+06			6.89949e+06	1.2528e+07		3.46345e+06	5.307e+06	4.14259e+06	6.67538e+06		76100	2.80334e+06	3.73622e+06	1.89015e+06		842573	4.93874e+06	4.16534e+06	3.31911e+06	4.34369e+06	7.10373e+06	2.74016e+06	5.10194e+06	3.64063e+06
ADA	4.42064e+06	1.21057e+07	7.73921e+06	3.19525e+06	3.19858e+06	4.84506e+06	9.06721e+06	5.72496e+06	5.69331e+06	1.13338e+07	3.49517e+06	7.08382e+06	4.34024e+06	7.89451e+06	3.31132e+07	1.09889e+07	1.07091e+07	536138		602177	5.76902e+06	4.10092e+06	5.29715e+06	6.38215e+06	5.36678e+06	1.91174e+06	1.67027e+07	1.81619e+07	1.47517e+07	2.14246e+06	8.80108e+06	2.82957e+07	127632	2.13311e+07	2.18955e+07	3.79096e+06	7.87108e+06	1.53482e+07	8.49397e+06	3.93932e+07	2.39959e+06	1.86031e+07	1.89569e+06	2.03689e+07	2.39504e+06	3.61759e+06	2.20144e+06	4.36666e+06	532408
ADAM10	1.27276e+07	9.83333e+06	1.48432e+07	9.28495e+06	5.4143e+07	2.4754e+07	3.60289e+07	4.10557e+07	2.63548e+07	3.19217e+07	6.51148e+07	5.85827e+07	3.44625e+07	3.36287e+07	3.62249e+07	5.06447e+07	4.33185e+07	2.61232e+07	3.92623e+06	2.94754e+06	9.09167e+06	2.16515e+07	7.21232e+06	6.29694e+06	8.97808e+06	6.38169e+06	1.74253e+07	1.12012e+07	3.69487e+06	1.8542e+07	4.73399e+07	2.46887e+07	1.53527e+07	3.37951e+07	2.73039e+07	2.36334e+07	1.60534e+07	2.37881e+07	9.36676e+06	1.01045e+07	1.10308e+07	8.91291e+06	1.06403e+07	1.42208e+07	6.35877e+06	1.95797e+07	1.71259e+07	7.62599e+06	1.18351e+07
ADAM12																				145032		116103		117610	525295						105986		1.59479e+06		1.50346e+06	586192		337580			76514.3								710954
ADAM15	514701	42973.5	418162		2.87424e+06	835103	1.1648e+06	916413	844042	1.96071e+06	2.87958e+06	1.11605e+06	931264	2.81043e+06	1.60411e+06	1.29044e+06	2.24431e+06	2.2702e+06	1.27876e+06	1.23635e+06	442269		593888		654165	472642		465343	71222.2	2.16304e+06	1.58212e+06	1.37685e+06	993578	1.25472e+07	969985	4.46962e+06	1.4286e+06	1.27428e+06	403505	1.46366e+06	165184	832367	35393.8	693318	349295	1.8371e+06	1.12015e+06	667407	209550
ADAM17	263516	3.52892e+06	2.25892e+06	1.16181e+06	8.34313e+06	3.05809e+06	3.81379e+06	5.32866e+06	2.72213e+06	4.07258e+06	9.22107e+06	7.25148e+06	5.09708e+06	5.96894e+06	4.80978e+06	5.94053e+06	2.63431e+06	5.49039e+06	999496	783157	1.98896e+06	1.51399e+06	58053.4	722135	2.09284e+06	1.95277e+06	705245	1.76061e+06	1.12302e+06	5.39429e+06	4.9544e+06	3.91042e+06	2.83752e+06	7.67714e+06	7.9951e+06	2.68902e+06	5.35142e+06	2.20655e+06	3.55949e+06	1.07533e+06	2.99498e+06	4.2025e+06	639817	981538	569075	799267	1.22032e+06	3.00113e+06	1.21023e+06
ADAM22
ADAM28															197538	65373.9	693268					126174					1.19799e+06	685341			137081	741633	416909	3.28999e+06	318715			140750	123142		219909	486651		146796	250582	254107			1.46169e+06
ADAM8						39692.4							325933		951078	189059	388373			101441		1.18769e+06		1.39983e+06			358125	32258		707744	1.98803e+07	1.04776e+06	4.05865e+06	2.67137e+06	842395	1.49126e+06		1.65698e+06	266210	3.61163e+06									267248
ADAM9	719155		904253		3.00269e+06	2.60128e+06	1.35627e+06	2.99024e+06	3.72786e+06	2.721e+06	6.15241e+06	3.27674e+06	2.77421e+06	3.32857e+06	1.86042e+07	3.5151e+06	1.62149e+07	5.74436e+06	1.58399e+06	3.58146e+06	1.96906e+06	6.06278e+06	7.14627e+06	8.90889e+06	3.13933e+06	678486	3.4983e+06	2.99192e+06	2.88453e+06	9.46895e+06	2.75783e+07	5.49365e+06	9.02839e+06	7.21618e+06	6.88166e+06	1.24677e+06	5.61718e+06	3.42944e+06	1.8962e+06	1.24235e+06	5.70836e+06	3.88048e+06	2.12217e+06	2.67778e+06	2.41179e+06	2.00088e+06	3.71383e+06	1.21588e+06	1.49927e+07
ADAMDEC1																				984206		7.66886e+06			895836				127427						685131	1.01524e+06			404453	1.36007e+07		515722					811785
ADAMTS1										300382				101725
ADAMTS12															66035.1					1.21425e+06		1.11447e+06		89199.4	49495.6		243191				551185	236373	703079	374496	3.18401e+06	83676.3		51936.6	77224.5		274120	82816.9						70599.5
ADAMTS16																					30737.6				1.5815e+06									1.86364e+06	3.4293e+06	294888		122364	2.79283e+06		889097	69840.7					72628.4	3.67784e+06	3.64688e+06
ADAMTS2																						179679									155639			142311	582382	131953		351441
ADAMTS4						586857	134914			1.08478e+06				118938	3.3301e+06	7.78963e+06	153748			1.53653e+06	1.09231e+06	9.15122e+06		802481	1.7027e+07					500806	213506	788884		2.16064e+07	6.37437e+06	998746		1.80948e+06	1.06245e+07	1.45223e+06		1.04807e+07		228412	57984.6		2.13888e+06	3.51861e+06	62760.8
ADAMTS5																	52163.9				298752	329122	240341				29875.8	34866.5			152270			881049	654679	215852	117069	298401	68839.9	105103								122878
ADAMTS7																			46981.8		48906.2		60336.2								83425.3	6.143e+06												166088
ADAMTSL1					314050			1.81811e+06	381203	1.21942e+06		5.77359e+06	180162	200206	66392.9	274995				1.15073e+06		394203		157977	1.08537e+06					67320.4		146665		1.03619e+06	150385	471083	253663		175482		211881			559001			343634		95215.1
ADAMTSL2					129417			352167	893574	287133	197484	436149		452098	1.30698e+06	1.10232e+06			949451	2.16497e+06	1.30047e+06	85474.6		167465	2.31287e+06	108814		47411.3		2.05446e+06		297083		322955		262713	579707		180831			203134	2.49864e+06			1.49601e+06		2.2744e+06
ADAMTSL3	40868		217566	105418	512459	659175	560314	182309	98008.4	1.75446e+06	728209	792028	956777	195314	140399			90704.7			129738	50405.2	118725		344072					59772.4		16538		349064	274004		298996		173804		98319.7	137816	462993		96845		78911	62089.8
ADAMTSL4						200746			154603	185463	54017	87297.6	99126			1.57862e+06		72473.9	102670	90218.8	34370.6	1.70036e+06		243466	908176					1.17506e+06	4.03034e+06	308311		2.81728e+06	939712	155118	157876	101444	68088.1	266249		17033.8	99000.6	47092.4		114866		274285
ADAMTSL5					595033	629971	185748	893137	639502		1.82826e+06	1.06512e+06		705341			164440	836499	246786				575471									296055			930112	1.16234e+06							272525			1.40916e+06	429700	197631
ADAP1			313047				184453		812251						288015	784157						89283.1					225249				3.20866e+06	290274						707590		1.09623e+06	254801	369455			804202		276546
ADAP2						377215	190376	489585	117565			148739			196400	297695				311171	368225	148873	410045	154763	183445				1.19641e+06		158276	272038		2.20573e+06	138870	204711	436661	309803	510226	354364	133362	711632	400885			570763	866977	223127
ADAR	1.32576e+07	1.56064e+07	1.61889e+07	6.08394e+06	6.77768e+06	7.87516e+06	8.27872e+06	6.96882e+06	9.65961e+06	4.80164e+06	1.77841e+07	1.7598e+07	1.39129e+07	1.26529e+07	3.01092e+07	2.38502e+07	7.68254e+06	1.5227e+07	3.34807e+07	3.17137e+07	2.77377e+07	2.24989e+07	2.3817e+07	2.22685e+07	1.79743e+07	1.47929e+07	1.3543e+07	4.81738e+07	2.07646e+07	4.77175e+07	7.51308e+07	3.51623e+07	2.31318e+07	4.73688e+07	2.95254e+07	5.56486e+07	2.42431e+07	5.86947e+07	2.52803e+07	3.44367e+07	2.05605e+07	4.26008e+07	2.07325e+07	4.94973e+07	2.06108e+07	2.0601e+07	5.64638e+07	1.47306e+07	1.50782e+07
ADARB1	1.86926e+06	1.10881e+06	1.37264e+06	456169	1.25737e+06	1.07247e+06	2.30495e+06	3.27188e+06	3.1603e+06	4.03586e+06	1.18861e+07	1.01996e+07	4.90373e+06	5.67995e+06	115903	1.80103e+06	538866	396012	1.94901e+06	656459	1.18894e+06	1.40942e+06	1.0025e+06	513515	1.94684e+06	858997				2.45528e+06	1.84066e+06	536656	518512	1.86154e+06	3.94595e+06	2.39582e+06	3.018e+06	1.36816e+06	9.02133e+06	2.35367e+06	2.59284e+06	4.89379e+06	2.88649e+06	1.25476e+06	2.84891e+06	3.14348e+06	1.37057e+06	451635	3.84068e+06
ADAT1																												240992			773963	256602																320130
ADAT2
ADCK1					212610		1.12835e+06	102460		209687	353180	450910	162633		561608	1.34374e+06	1.29938e+07	154558	760960		678123	570448	244701	392394	674749	2.36426e+06			774909	588648	999003	571769	400399	1.5631e+06	2.37622e+06	2.56428e+06	1.41411e+06	347482	402070		1.00766e+06	464830	1.27792e+06		172798	755553	647801	941215	244599
ADCK3	2.8532e+06	4.2984e+06	1.7945e+07	2.80864e+06	5.99973e+06	2.99548e+06	4.27453e+06	9.70321e+06	5.93854e+06	3.91734e+06	7.75786e+06	5.40321e+06	2.23443e+06	1.429e+07	7.04729e+06	5.00054e+06	2.61948e+06	6.46685e+06	1.07256e+06	1.51937e+06	1.38851e+07	1.49781e+06	4.36264e+06	1.67194e+06	1.18314e+07	6.55835e+06	306141	986801	2.26072e+06	7.40075e+06	795567	2.26068e+07	753206	1.03488e+07	1.86993e+07	6.76912e+06	2.69442e+07	2.88141e+06	2.73555e+06	231389	491168	5.02849e+06	7.31209e+06	3.05994e+06	530974	1.26129e+07	2.9108e+06	7.17456e+06	607738
ADCK4															2.35442e+06	3.79964e+06	511194	1.19167e+06	478933	1.25549e+06	1.7912e+06	80609.1	723837	312084	846988	1.1577e+06	468803	381502	931630	5.2892e+06	432781	2.92805e+06	746182	2.26272e+06	2.08251e+06	3.47031e+06	8.19889e+06	1.42616e+06	1.51377e+06		1.63678e+06	909668	1.26966e+06	4.2787e+06	1.10995e+06	1.77026e+06	139572	3.3029e+06	482483
ADCK5															424124	1.39608e+06	3.36473e+06	313359			1.43012e+06	53609.2		93881	144015	1.63777e+06				3.28586e+06	1.4229e+06	205412	160440	2.89406e+06	1.05478e+06	2.02226e+06	1.07359e+06	444118	331471	226041	464275	270109	94360.2	207286	124646	713998	1.71626e+06	104956
ADCY3								132466		108718	38524.4	22749.3			77390.8		140668					107768		934900	167237	94402.1						265321			242631	118695	152257	57283.3	130438			221834	285661		241389	123158		225968
ADCY4	211728						631922	657215			64004.7	216900	806452		132774		96390.1							1.68506e+06	189190	492681	268226										420090				2.04732e+06
ADCY6					507860					542852	342436	429797	206833	168339			310873	112473													66489.2	109440	114108		316137	48093.7	141744		115710						109588
ADCY7	48605.8	246722			27142.4		94959.3		120147				102363	92956.4	681386	1.43666e+06	1.05476e+06	140024				195214		257500					38101.4	67943.2	548093	114981	180263	1.38949e+06	1.07184e+06	134114	439156	165765		43632.1	71845.1			64656.2
ADCY9	254440		110071	276930	973485	289119	663342	885340	186588	235712	1.36438e+06	473294	329950	187775	872921	28696.8	332592	438306	1.57105e+06		104382		262649	319718	301004	493871			36181	700224		630332	904890	1.05365e+06	518357	764284	949085	100883	219646			308493	810267			863664	308510	214515	637366
ADD1	4.66388e+07	7.81078e+07	7.24775e+07	9.06809e+07	7.82179e+07	5.43481e+07	3.31458e+07	4.92578e+07	5.51579e+07	4.75511e+07	7.02374e+07	6.06137e+07	1.03232e+08	1.03696e+08	5.71485e+07	1.11415e+08	4.29461e+07	3.25332e+07	5.81184e+07	1.65796e+07	3.72148e+07	1.80039e+07	3.30795e+07	1.9454e+07	3.41438e+07	1.8736e+07	2.58232e+07	1.34084e+07	3.20912e+07	5.6062e+07	3.98109e+07	5.0114e+07	3.1107e+06	1.1988e+07	4.02732e+07	9.9448e+06	7.19769e+07	2.84485e+07	4.71636e+07	4.6367e+06	3.41714e+07	2.82938e+07	2.19661e+07	1.37459e+07	9.61283e+06	3.59464e+07	1.78093e+07	2.76699e+07	1.98939e+07
ADD2	1.71107e+06	3.45132e+07	3.94169e+06	1.29295e+07	1.07669e+07	4.70761e+06	2.68394e+06	2.61793e+06	1.04722e+06	8.89552e+06	1.05056e+07	9.29916e+06	1.27741e+07	1.54268e+07	4.41396e+06	5.33998e+06	2.14084e+06	2.70036e+06	1.58984e+06		1.01775e+06	8.26874e+06	2.79933e+06	179313	6.51446e+06	648122	3.9914e+06		4.88799e+06	2.07016e+06	72869.1	307965				1.4989e+06	2.63976e+06	1.63412e+06	2.28342e+06		594977	232725	6.28128e+06	529796			904288	733225
ADD3	5.25743e+07	4.73405e+07	4.61005e+07	4.98808e+07	5.79379e+07	5.08236e+07	5.2283e+07	3.57267e+07	5.65177e+07	3.92056e+07	5.93495e+07	2.81716e+07	5.58631e+07	6.0966e+07	5.97855e+07	5.18093e+07	5.46869e+07	2.34433e+07	4.8326e+07	9.02385e+06	2.17703e+07	1.08057e+07	4.11652e+07	2.06223e+07	3.27049e+07	2.02455e+07	3.37277e+07	1.65147e+07	8.76564e+06	5.24998e+07	2.1235e+07	4.25123e+07	1.92013e+06	1.13384e+07	3.32438e+07	1.67775e+07	3.41671e+07	1.30301e+07	4.26699e+07	8.88176e+06	3.79848e+07	3.11566e+07	1.87967e+07	7.23376e+06	6.5301e+06	3.60962e+07	2.26403e+07	2.96547e+07	1.65474e+07
ADH1A				370410																															1.03083e+06	6.96906e+06
ADH1B	1.32569e+09	3.37628e+08	7.651e+08	1.00694e+09	5.90796e+08	5.26052e+08	7.91569e+08	8.62807e+08	2.98731e+08	1.24478e+09	3.88642e+08	7.81964e+08	5.44223e+08	7.10791e+08	4.64532e+08	3.83973e+08	3.48654e+08	3.05606e+08	4.24322e+08	2.66228e+06	1.70638e+08	9.67735e+06	4.85132e+08	1.95077e+08	6.09077e+08	6.73259e+08	3.58898e+07	6.75211e+07	4.04516e+08	1.18909e+07	3.43577e+06	4.59031e+07	4.98294e+06	5.27518e+06	3.3498e+07	2.29643e+07	1.15716e+09	2.09628e+08	4.32774e+08	2.11186e+07	8.54576e+07	1.44602e+08	5.91287e+08	3.9341e+08	4.91605e+07	9.28022e+08	8.006e+07	4.43038e+08	1.85491e+08
ADH1C										729040		2.06178e+07			3.02692e+07	1.52504e+06	4.88739e+06				2.77682e+06		141754	1.68654e+06	7.01403e+06	3.14842e+07			1.51911e+07			7.68681e+06				317340	9.48964e+06	2.95395e+06	5.17153e+06		2.83265e+06	7.05948e+06	1.53217e+07	1.61683e+08		1.93605e+06	1.51939e+06		2.42484e+06
ADH4																																								228068
ADH5	1.16903e+08	5.0449e+07	6.70702e+07	7.50818e+07	5.06287e+07	3.76546e+07	6.90528e+07	7.37929e+07	2.55152e+07	6.96717e+07	2.92001e+07	1.03545e+08	5.5766e+07	4.56806e+07	1.42721e+08	1.64281e+08	1.41841e+08	2.65097e+07	1.59505e+08	7.76369e+07	1.54547e+08	9.69512e+07	1.17937e+08	1.16308e+08	1.91795e+08	1.44863e+08	8.90633e+07	9.35838e+07	5.57305e+07	6.13542e+07	6.63748e+07	2.18169e+08	7.14017e+07	4.00247e+07	3.62975e+07	5.24628e+07	1.32756e+08	8.09422e+07	1.60118e+08	1.39941e+08	1.27779e+08	1.51123e+08	5.45214e+07	3.00794e+08	1.03687e+08	2.01873e+08	6.33661e+07	1.25389e+08	2.63145e+08
ADH6															1.13101e+06																																	680875
ADH7																		1.1592e+06	535457	939147	1.86948e+07											780951			2.29091e+06	1.61891e+06	414408	545004	2.13261e+06	200671									926783
ADHFE1					627493					438582			813326					1.87054e+06			999608					580751				1.58309e+06																		184031
ADI1															2.35641e+06		470484	515122	8.04699e+06	9.10352e+06	1.78593e+07	2.34538e+06	1.60554e+07	5.90438e+06	1.29463e+06	7.58355e+06	5.79686e+06	9.81911e+06	7.14623e+06	6.69176e+06	1.90609e+07	1.52336e+07	944864	1.22835e+06	1.01775e+06	8.28129e+06	6.66338e+06	2.00111e+07	8.03398e+06	2.35728e+07	9.76975e+06	6.84225e+06	9.61312e+06	3.87798e+07	4.37919e+06	1.83428e+07	1.3482e+07	6.23723e+06	5.79158e+06
ADIPOQ	1.49484e+07	1.10403e+07	8.25735e+06	5.14943e+06	1.78902e+07	1.57055e+07	2.21993e+07	3.11348e+07	2.06474e+07	3.99915e+07	2.39355e+07	2.55203e+07	2.04451e+07	7.1673e+07	7.92858e+06	1.00152e+07	5.00831e+06	6.28616e+06	1.72087e+06	5.49014e+06	3.24897e+06		2.63108e+06		5.26278e+06	603169		4.71264e+06	1.14551e+07	5.82791e+06	3.50852e+06		154823	5.97497e+06		7.09183e+06	824741	3.59052e+06	4.01403e+06	1.46787e+06		4.4827e+06		2.68904e+06		3.28319e+06	2.86118e+06	740937	498113
ADIRF	1.82945e+08	3.76907e+07	1.34389e+08	4.96878e+07	9.82247e+07	7.24379e+07	7.54989e+07	1.12616e+08	5.23984e+07	1.37997e+07	2.39999e+08	1.17916e+08	4.12839e+07	1.01154e+08	3.11276e+07	2.17591e+07	3.60535e+07	1.17518e+08	6.40201e+07	2.6425e+07	5.94624e+07	1.85583e+07	3.67891e+07	1.49056e+07	5.24355e+07	5.40259e+06	5.45179e+07	8.55261e+07	4.86216e+07	3.18827e+07	1.14616e+07	2.89185e+07	8.49358e+07			1.56807e+07	1.09739e+08	1.53284e+07	1.12047e+08		4.24357e+07	4.14532e+07	3.0488e+07	2.46003e+08	1.65598e+07	2.48967e+08	1.19827e+08	7.09986e+07	3.00018e+07
ADK	2.20576e+06	2.27447e+06	1.42724e+06	285735	606011		998428	1.3957e+06	1.30838e+07	300924		5.4801e+06	2.59792e+06	769521	4.186e+07	1.34194e+07	1.21972e+07	1.67765e+06	4.6532e+07	1.8876e+07	2.11683e+07	2.9469e+07	7.65149e+07	2.9002e+07	1.96142e+07	4.05809e+07	1.90707e+07	3.44702e+07	1.45437e+07	1.07069e+07	1.87562e+07	1.9559e+07	1.86407e+07	8.07183e+06	2.48422e+06	1.26347e+07	2.68176e+07	2.18755e+07	3.85855e+07	6.27268e+07	1.15485e+08	2.63345e+07	3.64446e+07	5.26901e+07	9.43062e+07	7.59219e+07	7.73904e+07	3.0284e+07	4.9528e+07
ADM					1.76057e+06						979793																			3.37633e+06							1.14934e+06			907559
ADNP	424161	245214	469413	468174		336467	1.92485e+06	1.26409e+06	247307	1.25557e+06	753254	1.33813e+06	807519	891433	931720	2.32755e+06	133785	4.25781e+06	2.4509e+06	2.21272e+06	1.46852e+06	593105	2.46483e+06	824688	1.10408e+06	681451	736128	1.1691e+06	4.3086e+06	5.56044e+06	2.18961e+06	2.26359e+06	5.33312e+06	3.52286e+06	2.62622e+06	1.15715e+07	5.37684e+06	3.48931e+06	1.33169e+06	335503	3.55102e+06	2.88052e+06	2.33854e+06	2.62337e+06	1.64092e+06	3.48378e+06	5.28316e+06	1.42621e+06	3.0667e+06
ADO	823200	528664		1.40702e+06	734035		499504	474954	486753	969043	1.44202e+06	2.67641e+06	2.59319e+06		1.65613e+06	5.02624e+06	2.29795e+06	2.08052e+06	1.45433e+06	535596	2.21874e+06	871041	1.1999e+07	5.39803e+06	3.46493e+06	8.06724e+06	4.65903e+06	1.48196e+06	3.20516e+06	1.79697e+06	3.87021e+06	2.64756e+06	4.12644e+06	1.82911e+06	2.08736e+06	711636	846423	2.22458e+06	1.58579e+06	2.06076e+06	4.81761e+06	6.7141e+06	936759	8.06191e+06	2.55153e+06	1.64448e+06	3.34041e+06	1.97986e+06	7.4884e+06
ADPGK	7.99816e+06	3.99794e+07	2.48464e+07	1.06655e+07	2.32335e+07	2.05765e+07	1.44943e+07	1.46168e+07	8.88817e+06	1.75713e+07	3.07708e+07	2.04523e+07	1.17666e+07	1.59123e+07	5.13136e+07	7.15659e+07	4.50686e+07	3.69891e+07	9.93324e+06	1.94018e+07	1.95443e+07	3.87243e+07	1.62545e+07	1.73655e+07	1.35469e+07	1.15286e+07	1.62218e+07	1.94639e+07	2.85915e+07	2.82265e+07	2.92579e+07	2.31513e+07	4.96912e+07	5.43738e+07	1.3001e+08	5.49347e+07	4.34017e+07	7.77426e+07	1.70468e+07	3.34892e+07	2.50262e+07	2.84094e+07	2.1712e+07	2.89469e+07	2.11243e+07	4.62614e+07	1.83239e+07	1.813e+07	1.08645e+07
ADPRH		702939	914183	328596	272441	1.23393e+06		611728		528047	167023	3.23164e+06	425291		4.69065e+06	2.40391e+06	3.17789e+06	281127	245142	2.26954e+06	1.78978e+06	1.41617e+06	535435	2.34922e+06	1.83938e+06	1.27423e+06	1.92508e+06	665666	998648	153319	3.78445e+06	2.24784e+06	1.56736e+06	995125	839564		1.19828e+06	4.39351e+06	4.30261e+06		548400	3.96159e+06	232743	6.63583e+06	1.02611e+06	3.85012e+06	1.87651e+06	3.67488e+06	1.61516e+06
ADPRHL2	1.46634e+07	2.95558e+06	5.74668e+06	8.0295e+06	539793	2.59566e+06	7.69011e+06	6.57465e+06	3.75694e+06	6.70251e+06	2.09908e+06	1.92645e+07	6.4888e+06	2.63179e+06	4.02568e+07	3.18829e+07	1.46517e+07	1.841e+07	6.08295e+07	2.77512e+07	3.85234e+07	1.4938e+07	4.00719e+07	3.26923e+07	5.02667e+07	4.04641e+07	3.54038e+07	2.54691e+07	4.01926e+07	9.88141e+06	2.80527e+07	2.86243e+07	1.08549e+07	3.05142e+07	1.22307e+07	3.2681e+07	2.0674e+07	4.56756e+07	4.82535e+07	7.13313e+06	1.90345e+07	3.53034e+07	9.48145e+06	1.97301e+07	3.52577e+07	5.80156e+07	1.14258e+08	4.15429e+07	2.69075e+07
ADRA2A																	2.99789e+06												3.81925e+06											890121
ADRB2																																					458095
ADRBK1	1.20096e+06	5.25358e+06	2.01312e+06	1.64275e+06	3.34585e+06	770489	577652	647679	409686	3.25231e+06		1.35962e+06	538909	127766	3.56279e+06	1.21839e+06	4.9762e+06	666897	2.44882e+06	773739	2.33656e+06	2.33987e+06	7.32891e+06	4.81462e+06	3.6301e+06	2.37725e+06	4.48455e+06	4.68394e+06	1.98303e+06	1.26998e+06	1.07339e+07	6.35421e+06	4.83389e+06	4.46424e+06	5.01178e+06	1.60436e+06	4.46188e+06	6.05254e+06	3.75662e+06	2.36278e+07	5.56929e+06	6.69882e+06	3.69662e+06	3.2582e+06	3.39562e+06	2.24303e+06	5.81223e+06	5.24525e+06	6.08129e+06
ADRBK2															226137										165841					56599.8			73569.8		111997				293512		377301		221613				38034.3	118021
ADRM1	5.33237e+06	7.24117e+06	6.47929e+06	4.90484e+06	1.34281e+06	9.49047e+06	3.82499e+06	9.76495e+06	4.65509e+06	7.12484e+06	4.93269e+06	1.18662e+07	6.15901e+06	3.31162e+06	1.53943e+07	1.90052e+07	7.47942e+06	3.97323e+06	3.90449e+07	7.03344e+07	5.80433e+07	1.92358e+07	3.84087e+07	3.35379e+07	1.28673e+07	2.01794e+07	2.98423e+07	2.35495e+07	7.88386e+06	6.33194e+06	3.71762e+07	1.40106e+07	2.05024e+07	1.3801e+07	5.72012e+06	1.27827e+07	3.56824e+07	1.04842e+07	2.62283e+07	7.40417e+06	3.92909e+07	4.04366e+07	8.60497e+06	5.01511e+07	1.46609e+07	1.71173e+07	2.79608e+07	1.72969e+07	2.85524e+07
ADSL	2.12801e+06	6.05967e+06	4.92059e+06	6.6954e+06	1.51146e+06	449312	487025	2.97596e+06	454248	2.6423e+06	591113	7.8514e+06	1.8168e+06	1.24426e+06	2.33995e+07	1.63131e+07	1.83775e+07	1.97422e+06	8.98227e+06	1.1413e+07	2.02159e+07	1.88219e+07	2.70031e+07	1.08932e+07	5.82161e+06	3.5045e+06	1.1959e+07	1.07592e+07	1.94298e+07	7.1289e+06	1.47507e+07	2.88385e+07	8.69721e+06	5.31758e+06	8.66648e+06	5.33717e+06	7.41907e+06	1.18397e+07	3.10844e+07	1.01145e+07	2.47974e+07	1.98278e+07	7.82686e+06	1.74825e+07	9.21204e+06	1.46793e+07	1.71819e+07	1.77652e+07	1.68031e+07
ADSS	2.30964e+06	4.06112e+06	1.1429e+06		930557		1.1094e+06	491716	477703	768850		3.9797e+06	1.60905e+06		2.05082e+07	2.25186e+07	2.56827e+07	4.35852e+06	1.07943e+07	1.89985e+07	2.38846e+07	2.38486e+07	2.77335e+07	2.11268e+07	1.13033e+07	2.77967e+07	4.77243e+07	5.01114e+07	1.88126e+07	2.43446e+07	3.29941e+07	2.10039e+07	1.59181e+07	7.3356e+06	6.89426e+06	1.44981e+07	1.62714e+07	2.74247e+07	1.69675e+07	7.18679e+07	3.13961e+07	2.29585e+07	1.55965e+07	6.09486e+07	2.18516e+07	4.46519e+07	2.41363e+07	9.81409e+06	5.11406e+07
ADSSL1															186576	548093	366304		474468	166312	1.70391e+06	307651	589319	119335	701962	3.15293e+06	97039.4	561561	723091		123812	1.73217e+06	1.38442e+06		203863	1.05473e+06	374665	982957	872647	1.38617e+06	455570	1.14732e+06	882710	4.69322e+06	144778	3.91108e+06	1.09167e+06	1.07252e+07	1.15104e+06
AEBP1	3.16064e+07	1.61911e+07	3.03215e+07	1.32391e+07	7.63961e+07	9.51088e+07	4.23973e+07	5.55823e+07	1.14315e+08	6.52451e+07	4.16727e+07	5.4895e+07	6.4126e+07	4.86033e+07	5.79761e+07	1.61007e+08	3.74527e+07	3.29688e+07	3.48875e+07	2.09112e+08	1.25432e+07	1.32838e+08	2.43168e+07	5.49976e+07	3.14974e+07	2.83256e+07	3.64211e+07	2.18142e+07	2.70011e+07	2.91706e+08	1.00482e+08	6.73713e+07	4.04731e+07	9.09745e+07	1.16918e+08	1.83042e+08	2.93464e+07	4.04394e+07	3.66672e+07	5.67251e+07	6.2227e+07	6.93219e+07	1.32631e+08	1.29268e+07	7.54496e+06	2.77859e+07	3.70669e+07	4.69413e+07	8.26122e+07
AEBP2																												560341			150168				90553.5
AES				2.22769e+06			904130	2.78353e+06			1.74181e+06	6.2537e+06	4.11689e+06		912112	438309		1.6242e+06	2.00894e+06				2.16616e+06	7.63823e+06	3.88376e+06	2.29977e+06	966865	725586	1.3841e+06	2.44193e+06	4.70977e+06	1.09231e+07		1.40042e+06	559528	6.84196e+06	7.13211e+06	2.90272e+06	2.28685e+06		6.43008e+06	1.6869e+06	1.01454e+06	2.85065e+06	3.78523e+06	1.18457e+06	5.93859e+06	2.21416e+06
AFAP1		1.18048e+06	1.32963e+06			1.05777e+06	570281	1.69526e+06	401285			964310	711979	1.98482e+06	212730	1.2424e+06	171726		43096.2	2.65997e+06	1.41282e+06	4.692e+06	580545	178264	1.16396e+06	441732	656268	552184	734529	824423	3.19935e+06	5.53487e+06		409230	3.69695e+06	2.90923e+06	697650	1.25455e+06	511912		412708	1.76882e+06	83682.7	676672		674467	1.05668e+06	765416
AFAP1L1		48220.6	90446.2		318726	777409	1.11781e+06	2.32007e+06	1.66026e+06	1.00435e+06	1.14831e+06	3.36677e+06	1.58253e+06	631104	104824	489643		354390				177970			338557				183368	177054	603526	202041		99197.5	2.42993e+06	153074	58108.4				61761.4	83732.7		43299.1				417500
AFAP1L2			195639			198365		217449	146133	143895	155542	933942	717165	153645	1.96641e+06	226332			1.19897e+06		150830	3.77573e+06	75625.4	114164			2.63876e+06	378563			3.77369e+06	455251	945769		355341	50022.9	256564	323251	1.27253e+06		120234	328219		1.10273e+06			168465	243209
AFF1															426396		186830			401951			295210				297553	254538			216656	58317.7		139332	76729.8						890511	390431							1.46445e+06
AFF4															74377.5	84120.7				270768	76040.2				70500		62960.7	53485.5		127825	434498	330934		62631.4	100224	278378		70554.8	49684.4		68805.3	81546.3	127856	111386	371878	389152		108918
AFG3L2	5.36146e+06	1.11793e+07	1.7016e+07	1.26743e+07	1.92855e+07	1.16725e+07	2.55985e+07	1.97458e+07	1.45326e+07	1.70538e+07	2.9284e+07	1.62311e+07	2.30181e+07	1.51059e+07	2.97194e+07	4.36658e+07	1.65888e+07	3.90384e+07	1.4287e+07	8.77386e+06	1.40418e+07	2.04195e+07	1.54613e+07	2.88115e+07	1.28254e+07	1.20022e+07	7.16433e+06	1.55448e+07	2.4215e+07	3.36901e+07	3.72467e+07	4.49834e+07	5.43902e+07	3.52442e+07	2.08529e+07	1.12158e+07	2.43859e+07	3.02342e+07	8.94374e+06	3.22255e+07	1.12311e+07	2.66993e+07	2.48058e+07	1.42451e+07	1.13247e+07	2.76151e+07	3.38767e+07	1.67082e+07	3.2805e+07
AFM	1.08417e+07	6.50945e+06	4.60468e+06	1.12843e+07	3.46488e+06	250983	2.61916e+06	8.18983e+06	1.58252e+06	1.87354e+07	905434	1.23748e+07	2.54209e+06	7.50269e+06	8.79934e+06	1.15785e+07	7.41026e+06	782901	1.20561e+07	1.00929e+07	1.54824e+07	5.90163e+06	2.89974e+06	6.5057e+06	1.31178e+07	8.50398e+06	5.30433e+06	4.75083e+06	6.3564e+06	2.07816e+06	2.05178e+06	8.51885e+06	345138	589479		1.6359e+06	166806	1.70337e+06	8.30963e+06	4.4847e+07	7.79704e+06	4.14516e+06	1.52079e+06	1.93784e+07	3.01097e+06	2.49888e+06	1.35381e+06	1.73971e+07	9.4611e+06
AFMID																382569			1.99847e+06	2.09376e+06	3.49263e+06	310093				275682				575049				152717		302709	693631	354613	602862	1.04088e+06	472318	1.1113e+06				2.05645e+06	293398	1.08574e+06	2.43605e+06
AFTPH	99494.6	594582		51371.5			68568.6		92301.5		84305.7	241093	2.44563e+07		807360	1.00076e+06	1.1449e+06		1.82264e+06	266471	2.63159e+06	603603	1.7842e+06	495567	208366	1.47714e+06	1.03435e+06	1.09259e+06	1.0533e+06	580757	662636	1.41443e+06	613392	585679	1.17927e+06	322438	2.73994e+06	1.36611e+06	898584	402337	1.06951e+06	431480	707770	1.90193e+06	1.41531e+06	1.41842e+06	2.02578e+06	1.69247e+06	2.49874e+06
AGA	4.73271e+06	1.64932e+06	213096	3.41279e+06	4.78032e+06	1.12676e+06	989041	3.08034e+06	617127	1.28167e+06	5.83723e+06	4.46814e+06	3.33681e+06		6.47228e+06	1.04254e+07	2.04054e+07	4.93827e+06	957727	3.69204e+07	3.94371e+06	2.6064e+06	218206		1.67426e+07	6.09179e+06	2.84172e+06	638743	4.13143e+07	2.51614e+07	8.63332e+06	3.06598e+06		5.75234e+07	566301	2.30701e+06	2.5012e+07	2.82514e+06	5.6745e+07		1.49142e+07	3.35207e+06	1.43254e+08	3.16085e+07	1.3316e+07	8.04971e+06	4.7037e+06	7.69842e+07	1.23389e+06
AGAP1															399008	326265		739567		210867			1.76894e+06		409605	184821		390869	174876	838147	5.05506e+07	477408	231160		154616	227276	438701	966892	328905	250017	815250	183688	1.95474e+06	1.05519e+06	533880	707733	548287	93176.1	917692
AGAP2															89861.9	216807		866353				67439.8			887387		133023	450485			188115		380253	190693	61026.9			1.03132e+06	1.85771e+06	1.33008e+06	301638	219072	156041	234771			473446		2.59132e+06
AGAP3				267239	348911	1.11487e+06		1.83803e+06	1.72893e+06	43228.1		550582	207670		1.58201e+06	879115	212815	744907	246398	1.23751e+06	776218	1.52058e+06	2.30983e+06	3.06806e+06	460612	1.30217e+06	254867	955462	356607	377186	632928	567379	921022	613414	2.3813e+06	1.18218e+06	1.75974e+06	2.20359e+06	3.5697e+06	1.11122e+06	1.89608e+06	722165	1.19455e+06	738879	1.42024e+06	396984	2.43809e+07	1.60848e+06	455847
AGER	9.11576e+08	3.73341e+08	4.63658e+08	4.11566e+08	1.02351e+09	1.23981e+09	1.07277e+09	1.1643e+09	8.10068e+08	7.04084e+08	1.10161e+09	5.36348e+08	1.14499e+09	9.67616e+08	2.33476e+08	1.73266e+08	4.38278e+06	3.89374e+08		3.13107e+06	3.76435e+06		6.89356e+07	6.9019e+06		6.61643e+06	7.33216e+06	4.90339e+06	2.77149e+07				6.6037e+06	1.44237e+06	4.5602e+07	3.98612e+06	1.0195e+08	1.57598e+08	3.37235e+07	5.28555e+06	2.59262e+07	4.26443e+06	4.81522e+07	6.07032e+06	3.90306e+06	890876	6.65778e+07	1.42105e+07	1.88961e+07
AGFG1	6.91796e+06	2.50599e+06	5.42892e+06	4.6161e+06	4.12466e+06	3.69501e+06	6.82414e+06	7.24283e+06	4.01287e+06	1.75643e+06	6.24567e+06	9.84008e+06	9.29225e+06	6.95802e+06	6.50165e+06	4.53684e+06	3.99371e+06	1.291e+07	1.13859e+07	1.91882e+07	1.04016e+07	1.40562e+07	1.76517e+07	1.12142e+07	6.81713e+06	6.11933e+06	1.25099e+07	1.49806e+07	6.6042e+06	1.39714e+07	2.08491e+07	1.36561e+07	1.60487e+07	1.28483e+07	2.35379e+07	1.34735e+07	2.62869e+07	4.38216e+07	1.39528e+07	9.1898e+06	2.09605e+07	9.84658e+06	8.20411e+06	2.55611e+07	1.97148e+07	1.49559e+07	1.4759e+07	1.66491e+07	3.58748e+07
AGFG2	2.10312e+06					1.44844e+06	561676	562328				2.22693e+06	1.93848e+06	379865	542494			529861	124743	741298	1.59961e+06	399647	615179	415033	966721						530882	211592			460819		872891	1.21194e+06	1.72376e+06	205729	893674	174560		447870	5.82863e+06	1.61845e+06	1.11753e+06	918693
AGGF1															146607	336026				3.92751e+07										268837	185087	343533						9.99775e+07								262126
AGK	1.11479e+07	1.15995e+07	4.07878e+07	9.51531e+06	1.81538e+07	1.80357e+07	2.72194e+07	2.2654e+07	3.26135e+07	1.81413e+07	2.65624e+07	2.18948e+07	2.05804e+07	1.87859e+07	7.76827e+07	5.4018e+07	6.79138e+07	6.04703e+07	1.38919e+07	1.35715e+07	3.19304e+07	2.43497e+07	3.04168e+07	3.81477e+07	2.9575e+07	3.21889e+07	7.56932e+06	2.22233e+07	2.82998e+07	3.0943e+07	2.6805e+07	1.06992e+07	1.18712e+07	6.71383e+07	5.01941e+07	1.07848e+08	4.44646e+07	4.75501e+07	3.47456e+07	3.2266e+07	2.00662e+07	2.55813e+07	3.3875e+07	1.89602e+07	7.431e+07	4.23806e+07	4.93847e+07	2.15863e+07	1.43538e+07
AGL	2.4071e+06	811926	2.88536e+06	3.92552e+06	2.85533e+06	4.07254e+06	3.19475e+06	3.24402e+06	3.74457e+06	5.32525e+06	5.85477e+06	4.52918e+06	3.78675e+06	4.59685e+06	8.15898e+06	5.10089e+06	8.83573e+06	658190	3.44918e+06	2.16295e+06	2.46511e+07	2.04617e+06	8.96292e+06	4.84631e+06	3.81071e+06	1.40784e+06	1.92769e+06	9.54289e+06	5.49834e+06	5.35205e+06	6.92612e+06	1.07071e+07	2.56197e+06	3.41055e+06	3.55107e+06	5.59832e+06	5.56213e+06	4.86244e+06	2.02406e+07	1.35457e+07	7.51925e+06	4.93155e+06	1.56912e+07	2.21953e+07	1.51496e+06	8.45936e+06	2.05515e+06	7.98115e+06	9.33321e+06
AGMAT																556272															5.35796e+06	3.40956e+06						5.63714e+06
AGO1	2.91932e+06	941850	2.56501e+06	1.05509e+06	1.61822e+06	2.69923e+06	3.83952e+06	6.21981e+06	3.76094e+06	3.50954e+06	5.21687e+06	3.2707e+06	1.52208e+06	2.27062e+06	5.24631e+06	4.52021e+06	2.91913e+06	750945	7.91575e+06	2.4741e+06	1.37687e+07	5.30523e+06	5.5809e+06	2.4797e+06	7.87333e+06	991419	3.16284e+06	4.36255e+06	2.25029e+06	4.89017e+06	2.14053e+06	6.88679e+06	8.72643e+06	3.89325e+06	3.4888e+06	3.94439e+06	7.20385e+06	8.66979e+06	8.86918e+06	1.2961e+06	4.04067e+06	7.51413e+06	9.0507e+06	4.00746e+06	1.51646e+06	5.55549e+06	1.55106e+07	9.25789e+06	2.86883e+06
AGO2	4.18526e+06	5.58303e+06	6.11487e+06	3.99515e+06	3.14605e+06	5.83368e+06	5.92481e+06	6.09689e+06	2.66551e+06	5.30349e+06	1.04599e+07	9.98008e+06	4.81742e+06	6.10609e+06	1.32838e+07	9.30391e+06	5.99954e+06	5.0361e+06	4.66771e+06	4.69955e+06	1.41387e+07	9.64191e+06	1.17792e+07	1.25416e+07	1.20553e+07	5.25022e+06	5.5873e+06	4.39963e+06	8.51815e+06	1.84072e+07	9.57306e+06	1.11183e+07	1.23201e+07	6.34098e+06	7.28857e+06	4.02681e+06	9.8657e+06	1.60592e+07	1.29555e+07	9.35512e+06	9.13156e+06	1.29977e+07	1.04627e+07	1.31952e+07	2.89125e+06	8.78192e+06	1.10086e+07	1.59213e+07	8.57698e+06
AGO3	498586	313539	356968		210590	2.28556e+06	599592	1.22943e+06	386766	1.22085e+06	1.1086e+06	287081	655547		2.88493e+06	3.89149e+06	3.42801e+06	125555	6.57931e+06	3.40603e+06	6.91481e+06	3.70246e+06	3.20149e+06	7.39426e+06	4.54354e+06	1.26218e+06	489949	2.80728e+06	1.32853e+06	4.53895e+06	5.76545e+06	4.44532e+06	4.29227e+06	2.55349e+06	4.20942e+06	3.62279e+06	9.05657e+06	3.97383e+06	5.049e+06	2.08915e+06	6.35376e+06	7.75382e+06	4.70352e+06	4.27536e+06	1.59547e+06	4.48169e+06	9.43169e+06	3.0209e+06	2.37662e+06
AGO4																															41275.6				500571			1.6053e+06		184629							63325
AGPAT1	8.77011e+06	3.12815e+06	8.17854e+06	4.42135e+06	1.24142e+07	5.26933e+06	1.02733e+07	3.18919e+06	1.05915e+07	1.64897e+07	1.01178e+07	1.07408e+07	1.25623e+07	3.27963e+06	3.35947e+07	6.06949e+06	7.04922e+06	8.19466e+06	1.61312e+07	5.5153e+06	9.42756e+06	8.92651e+06	5.72803e+06	1.38228e+07	1.45019e+07	1.212e+07	6.71739e+06	4.23638e+06	8.16946e+06	2.2789e+07	5.07e+06	1.67522e+07	1.91865e+06	1.53638e+07	3.13301e+07	2.17239e+07	1.56414e+07	1.19509e+07	4.58975e+06		2.53605e+06	9.74449e+06	1.18706e+07	7.5067e+06	3.04248e+06	2.20647e+07	4.15183e+06	1.5274e+07	6.45067e+06
AGPAT2	1.87173e+06		1.44042e+06		817512	1.70069e+06	1.20875e+06	2.73552e+06	2.30267e+06	1.59216e+06	2.55102e+06	1.88747e+06	440156	619849	5.0157e+06	4.31919e+06	2.01813e+07	4.91742e+06	1.71808e+06	1.24382e+06	7.24672e+06	1.63429e+07	3.42685e+06	212899	2.7911e+06	8.01594e+06	2.33177e+06	4.3025e+06	3.43505e+06	2.30308e+07	3.13683e+06	1.14113e+07	4.88742e+06	6.89506e+06	1.55049e+07	5.52209e+06	1.19987e+07	9.62584e+06	2.25543e+06	6.92538e+06	644061	1.28959e+06	2.66564e+06	1.62344e+06	4.63064e+06	8.58671e+06	1.93144e+06	6.96445e+06	4.95404e+06
AGPAT3		1.15026e+07	6.87616e+06	1.01125e+06	1.92968e+06		1.47049e+07	8.03316e+06	285162	9.63589e+06	1.51489e+07	7.90576e+06	2.461e+06	6.7422e+06	6.73802e+06	1.38236e+07	3.7183e+07	7.18825e+06	5.464e+06	4.49551e+06	4.97127e+06	1.43476e+06	5.57217e+06	4.91078e+06	7.10215e+06	1.27503e+07	1.1495e+07	1.90083e+07		2.08621e+07	1.64162e+06	1.51692e+07	5.96547e+07	2.82225e+07	1.95405e+07	8.0011e+06	1.88583e+07	1.14079e+07	1.61399e+07	342596	2.30806e+07	1.29192e+07	2.23664e+07	8.46379e+06	1.06355e+07	6.62794e+06	9.60585e+06	6.54153e+06	1.03188e+07
AGPAT4		235146	1.23928e+06		1.18132e+06	942780	1.46524e+06	2.93867e+06	1.52647e+06	1.69773e+06	2.3337e+06	775689	963294	260090	344110	4.82137e+06	6.48721e+06	1.11784e+06				4.76304e+06		421591	944792		726056	728713	865457	1.01803e+06	1.7525e+06	1.77999e+06	1.04325e+06	1.66034e+06	3.10459e+06	545867	4.36888e+06	1.83676e+06	853265		1.33956e+06	2.26818e+06	584955				584833		134030
AGPAT5	520618	3.13556e+06	3.6606e+06		247095	2.97648e+06	89201.3	1.81095e+06	898004		1.83028e+06	1.10346e+06	3.07419e+06		4.46733e+06	3.16946e+06	5.79309e+06	2.30007e+06	4.90852e+06	580096	1.58486e+07	2.75061e+06	2.21004e+06	1.50913e+06	3.03233e+06	497964	2.17387e+06	2.12852e+06	4.56994e+06	1.98192e+07	7.71198e+06	2.03938e+07	2.36047e+06	4.43657e+06	7.44153e+06	986193	6.05096e+06	5.8219e+06	3.06086e+06	556611	1.10934e+06	9.2576e+06	2.97209e+06	621015	3.73801e+06	3.58747e+06	2.77846e+06	3.07114e+06	969307
AGPAT6	862453		1.30435e+06		658671	335872		427249	698490		2.64737e+06	9.49347e+06	994515	1.93057e+06	4.89179e+06	6.43686e+06	1.29688e+07	1.47319e+06		129852	171035	803497	1.21527e+06	1.1081e+06	387164	177015	799331		1.52316e+06	3.81385e+06	3.87399e+06	3.92135e+06	86302	2.25924e+06	4.86647e+06	368474	168149	4.44087e+06	528006	946852	919691	2.3863e+06	861646	1.89428e+06	792684		1.78268e+06	656642	574378
AGPAT9	315386						315435			146891	220429		166082	186883	619491	894987	1.50611e+06	318808	177239		1.01871e+06					210342	1.62731e+06	1.10015e+06		424745	310692	366517	263719	1.32202e+06	327026		257939			4.01522e+06	149226	279087	416230			152973	71321.3		432054
AGPS	3.44624e+06	8.6145e+06	1.73076e+07	666083	9.63007e+06	2.46499e+07	1.58671e+07	8.74527e+06	9.28903e+06	7.89425e+06	1.28465e+07	9.22449e+06	9.65042e+06	1.49228e+07	3.4151e+07	5.74533e+07	6.11516e+07	4.67838e+07	8.44718e+06	1.39558e+07	8.43264e+06	3.30068e+07	1.86086e+07	1.6165e+07	1.21003e+07	1.30495e+07	1.45815e+07	2.47971e+07	2.59524e+07	6.22131e+07	4.35512e+07	7.68329e+07	5.14532e+07	4.16126e+07	5.31853e+07	5.32081e+07	3.01147e+07	3.89238e+07	1.75292e+07	2.00948e+07	1.99942e+07	2.31366e+07	1.95856e+07	1.47173e+07	1.94641e+07	1.82007e+07	2.0063e+07	1.30786e+07	1.47685e+07
AGR2	7.43708e+07	9.82219e+07	1.36065e+08	8.92762e+07	1.05321e+08	3.20552e+07	8.11511e+07	4.51455e+07	2.23091e+07	5.07914e+07	2.23219e+08	7.22544e+07	7.69263e+07	1.5294e+07	9.50781e+08	3.46202e+09	5.04773e+08	1.14991e+09	3.80904e+09	2.54899e+09	1.89886e+09	2.93513e+09	1.32729e+09	1.10601e+09	6.27594e+08	8.3964e+08	1.93595e+08	2.03908e+09	3.26268e+09	1.67437e+09	2.03675e+08	7.01312e+09	1.06825e+10	3.36151e+08	8.4385e+08	2.62673e+09	2.25931e+09	2.75446e+09	7.41438e+08	1.52471e+09	1.53738e+09	6.22823e+08	1.05133e+09	5.3249e+09	1.48371e+09	1.43688e+09	6.06617e+09	2.06716e+09	4.58536e+09
AGR3	9.01e+07	1.92684e+07	1.83576e+08	1.06949e+07	2.57742e+07	3.52121e+07	8.33329e+07	6.47972e+07	7.85429e+07	7.58258e+07	2.72188e+08	6.177e+07	7.2854e+07	7.61364e+07	4.21949e+08	3.33994e+08	1.0012e+07	2.27525e+08	9.8631e+07	1.92851e+08	9.0492e+08	5.03502e+06	1.17498e+09	9.48542e+08	2.37143e+08	2.90892e+07	6.71437e+07	7.56532e+07	2.98662e+08	4.46527e+07		1.67699e+08	3.4153e+08	7.48094e+08	4.10074e+07	2.52773e+08	5.42555e+08	7.52848e+07	2.8535e+08	8.87348e+06	1.81956e+07	8.11635e+07	6.6008e+08	1.68987e+08	4.30781e+07	9.19231e+08	5.58708e+07	3.0413e+07	1.11554e+08
AGRN	2.03616e+08	3.62459e+07	1.37117e+08	2.27558e+07	3.17769e+08	3.32262e+08	2.57835e+08	2.63633e+08	2.53906e+08	2.43935e+08	3.84855e+08	4.40154e+08	2.55524e+08	2.79845e+08	5.21152e+07	6.12003e+07	3.17637e+07	2.21367e+08	4.11244e+07	2.10442e+07	2.12769e+07	5.66028e+07	3.98473e+07	2.22199e+07	2.27595e+07	1.61989e+07	3.08116e+07	2.8779e+07	2.77867e+07	1.93694e+07	7.19666e+07	3.00546e+07	2.44855e+07	2.06181e+07	5.799e+07	3.16641e+07	4.93252e+07	7.61824e+07	2.10825e+07	3.9542e+07	2.16319e+07	3.02006e+07	1.11441e+08	4.82226e+07	4.21622e+07	3.01546e+07	5.41134e+07	3.14701e+07	2.08286e+07
AGT	3.11959e+07	1.45883e+07	7.54129e+06	3.34287e+07	5.76583e+06	2.28306e+06	6.78045e+06	2.53934e+06	2.22009e+06	1.09653e+07	1.68331e+06	1.07524e+07	8.46705e+06	9.17756e+06	1.73535e+07	1.16569e+07	1.23099e+07	3.36511e+06	1.22904e+07	8.14674e+06	1.92685e+07	1.0766e+07	1.17693e+07	1.75911e+07	2.09932e+07	1.76228e+07	1.59404e+07	1.51348e+07	3.13252e+07	1.7983e+06	7.57585e+06	2.90227e+07	2.79045e+06	866255	8.05762e+06	1.5772e+07	1.87197e+06	1.89149e+07	2.37415e+07	7.43241e+07	1.44327e+07	8.72026e+06	1.42847e+06	2.9152e+07	1.25638e+06	4.1549e+06	3.80039e+06	2.3111e+07	1.15059e+07
AGTPBP1																	84417.9				544746		47205.1			347271	67330.8		497358	71304.8	122073	234751		74196.7	122013		42039	551765		2.10703e+07		67495.2				22320.6		23578.1
AGTRAP	3.87511e+06	5.23119e+06	6.37082e+06		7.2045e+06	7.2743e+06	1.25206e+07	1.38661e+07	9.77047e+06	8.95394e+06	9.44318e+06	2.33906e+06	1.04536e+07	9.05399e+06	7.53115e+07	2.51959e+07	5.14211e+07	2.31581e+07	1.44838e+07	2.24143e+07	3.17851e+07	1.91403e+07	8.3813e+06	1.37809e+07	1.85832e+07	7.07023e+06	5.11881e+06	3.57113e+06	1.75691e+07	5.62638e+07	3.51706e+07	2.05185e+07	6.45152e+06	8.02954e+06	6.00223e+07	840185	3.54894e+07	3.94676e+07	2.21414e+07	6.9688e+06	2.12433e+07	1.05077e+07	5.47456e+07	1.80105e+07	1.55627e+06	2.95098e+07	1.11714e+07	3.92908e+07	2.3324e+07
AGXT2
AHCTF1	335076	436583	671639	15870.2	329047	474857	623581	326493	289394	332686	1.38671e+06	1.54881e+06	1.19443e+06	831582	3.62979e+06	2.95735e+06	2.40113e+06	1.57665e+06	291058	285606	920355	923029	1.2932e+06	1.1792e+06	1.35492e+06	1.50989e+06	605864	1.15061e+06	393088	3.01006e+06	5.29517e+06	6.32723e+06	2.10919e+06	2.58922e+06	4.85228e+06	5.56555e+06	1.10962e+06	4.50557e+06	946702	495965	859505	1.42056e+06	1.46777e+06	2.28287e+06	502108	2.31563e+06	1.92161e+06	1.23774e+06	486359
AHCY	4.35318e+07	5.34906e+07	5.12295e+07	3.08575e+07	9.83836e+06	1.44638e+07	2.97296e+07	2.93186e+07	2.39512e+07	3.86629e+07	1.40643e+07	4.59751e+07	2.03236e+07	2.51363e+07	2.30163e+08	1.25261e+08	1.39531e+08	2.40329e+07	2.94296e+08	1.55666e+08	2.31863e+08	1.62311e+08	3.98342e+08	2.14695e+08	1.42156e+08	3.3072e+08	1.70768e+08	2.65497e+08	2.05562e+08	1.08295e+08	1.74546e+08	2.5423e+08	2.22717e+08	8.39651e+07	3.26973e+07	1.5422e+08	1.87673e+08	1.88982e+08	1.9903e+08	1.6949e+08	2.90444e+08	2.35686e+08	1.42686e+08	2.30802e+08	2.67159e+08	2.7349e+08	3.88943e+08	1.49971e+08	2.88566e+08
AHCYL1	1.30181e+07	9.49737e+06	1.01383e+07	1.45719e+07	1.63989e+07	1.14882e+07	2.30799e+07	1.32795e+07	1.11364e+07	1.33719e+07	1.30245e+07	1.44449e+07	1.82446e+07	8.7204e+06	5.27301e+07	5.84201e+07	7.87126e+07	3.79701e+07	5.26811e+07	2.84998e+07	8.7466e+07	4.00735e+07	3.23239e+07	3.37395e+07	5.10158e+07	4.53961e+07	2.05311e+07	7.20584e+07	3.87838e+07	5.43674e+07	3.46038e+07	7.54288e+07	7.36907e+07	4.0289e+07	4.32058e+07	4.25255e+07	5.05391e+07	3.47047e+07	9.23664e+07	5.45983e+07	4.52773e+07	5.63659e+07	4.99153e+07	2.27001e+08	1.47284e+08	7.7935e+07	1.54236e+08	5.28653e+07	1.26975e+08
AHCYL2	355484	1.08029e+06	1.61608e+06	412589	519689	670465	1.04162e+06	951842	545887	3.41698e+07	2.48828e+06	2.18785e+06	918112	2.20904e+06	3.67539e+06	2.09742e+06	1.70124e+07	1.24677e+07	1.43574e+07	3.86324e+06	1.15233e+07		3.05187e+06	1.60839e+06	5.51952e+06	2.47338e+06	2.15163e+06	2.07864e+06	2.56352e+06	1.01346e+07	790183	1.25347e+06	737072	2.45109e+06	4.44926e+06	1.44924e+06	1.38714e+07	5.12828e+06	8.80669e+06	289530	9.10164e+06	2.49838e+06	391906	9.10023e+07	3.15888e+07	5.52039e+06	4.59157e+07	6.40924e+06	2.41084e+06
AHDC1															345395	238338		34517.7	71069	541937	320747	132886	124056	65427.9				189229		478058	195882	270647	1.02679e+06	93952.9	93482.6	319536	244823	137783	92342.7		52415.9	140698	186348	60750.6		217834			56906.1
AHNAK	3.16859e+08	2.20903e+08	4.13348e+08	3.95702e+08	3.24215e+08	2.98843e+08	3.04929e+08	3.54793e+08	2.7881e+08	2.71047e+08	5.82671e+08	3.32993e+08	3.28955e+08	3.80262e+08	1.82893e+08	1.79699e+08	1.18754e+08	2.91511e+08	1.5183e+08	2.40546e+08	1.87005e+08	1.73964e+08	1.38417e+08	1.54289e+08	1.4672e+08	7.06395e+07	1.72939e+08	1.31798e+08	8.82136e+07	1.57934e+08	2.01504e+08	8.5352e+07	1.26924e+08	1.36929e+08	2.18095e+08	1.44819e+08	2.48445e+08	1.24224e+08	1.52204e+08	1.89084e+07	1.20888e+08	1.32764e+08	1.13366e+08	1.00126e+08	6.26931e+07	1.55557e+08	1.12332e+08	1.06191e+08	1.30123e+08
AHNAK2	612614	829287	792886	980706	363448	85325.3	333413	445611	533307	582198	636483	234103	430751	1.47212e+06	995904	1.74819e+06	152115		380114	5.00542e+06	2.56049e+06	1.48334e+07	446296	1.16489e+06	622604	100359	5.22581e+06	1.32302e+07	354396	2.58637e+06	4.18592e+06	3.9241e+06	3.12466e+07	1.71839e+06	7.37117e+06	2.26309e+06	558360	1.14029e+06	2.00621e+06	940071	810793	1.81281e+06	224262	4.34271e+06	72808.1	242089	1.95742e+06	2.62353e+06	5.95968e+06
AHR		212891	158097	2.70935e+06	867581	571576	341232	722789	937945	551920	1.16198e+06	2.49268e+06	1.35286e+06	83237.5	3.36119e+06	1.36749e+06	194220	610455	9.67401e+06		8.34375e+06	5.76974e+06	1.5786e+06	2.4012e+06	812319	647513	102517	2.99429e+06	1.10441e+06	1.56076e+07	1.4685e+06	1.94152e+06	6.09274e+06	4.89739e+06	5.45333e+06	862840	2.56992e+06	8.70302e+06	2.35167e+06	1.68455e+06	1.5365e+06	2.66198e+06	729580	933171	4.61547e+06	3.65413e+06	1.70686e+07	4.73633e+06	1.30495e+06
AHSA1	4.37874e+06	7.44524e+06	5.94916e+06	8.16789e+06	3.3836e+06		1.18839e+06	3.23735e+06		787311	3.12048e+06	1.78356e+07	2.56581e+06	1.24707e+06	4.48379e+07	3.49648e+07	2.35491e+07	3.95016e+06	4.29994e+07	2.52049e+07	2.56931e+07	3.19991e+07	3.60413e+07	2.35193e+07	2.70516e+07	6.7354e+07	3.7902e+07	1.88519e+07	2.14441e+07	1.78246e+07	4.98177e+07	5.22895e+07	1.20154e+07	1.34254e+07	1.23734e+07	3.97954e+07	4.6159e+07	2.43629e+07	3.86773e+07	5.65446e+07	6.66265e+07	3.3071e+07	1.54026e+07	3.1911e+07	3.93519e+07	6.13252e+07	4.86137e+07	2.47681e+07	4.41373e+07
AHSG	3.269e+08	1.74862e+08	8.46587e+07	2.28524e+08	3.65723e+07	2.32323e+07	7.62847e+07	7.45128e+07	1.68844e+07	1.59149e+08	4.06556e+07	1.19232e+08	6.18491e+07	6.21298e+07	1.74469e+08	1.4998e+08	8.30294e+07	8.38735e+07	1.0923e+08	1.27548e+08	2.31276e+08	1.37421e+08	1.6457e+08	1.62143e+08	1.257e+08	9.2742e+07	1.75732e+08	2.67079e+08	1.20538e+08	6.29913e+07	5.59869e+07	2.79253e+08	3.5717e+07	3.45368e+07	6.83578e+07	2.9189e+07	3.40495e+07	8.28939e+07	9.4535e+07	5.89774e+08	1.19453e+08	7.29635e+07	3.17783e+07	3.14875e+08	1.01396e+08	4.79616e+07	5.83578e+07	2.33442e+08	8.14162e+07
AHSP	2.7539e+07	4.27748e+07	1.25342e+07	2.58392e+07	4.95387e+06		2.37133e+06	1.56289e+07			4.7262e+06	3.77846e+06	8.05761e+06	9.56094e+06					2.55142e+07		2.07274e+07	1.02492e+07			1.00224e+07	4.70287e+06		5.3006e+06	3.81044e+07				2.6033e+07								4.2189e+06						1.61178e+06
AIDA	9.44704e+06	1.90533e+06	1.79704e+06	5.55653e+06	3.85566e+06	7.37274e+06	2.75909e+06	1.13374e+07	3.98844e+06	5.68867e+06	3.11721e+06	5.87506e+06	4.6979e+06	4.94134e+06	3.83128e+06	6.40281e+06	3.06789e+06	2.64445e+06	6.98024e+06	1.35441e+07	1.72499e+07	6.22376e+06	5.46268e+06	5.7e+06	8.02085e+06	4.51947e+06	1.5569e+06	2.38392e+06	8.48899e+06	1.64405e+06	8.18276e+06	1.5334e+06	1.26674e+06	6.71529e+06	4.21263e+06	2.37282e+06	6.63737e+06	7.54833e+06	1.21865e+07	1.26578e+06	3.95793e+06	8.13745e+06	3.33427e+06	1.05919e+07	5.90135e+06	8.08805e+06	3.87954e+06	3.15405e+06	1.14472e+06
AIF1	2.14928e+08	1.55193e+08	1.1094e+08	8.17098e+07	4.29006e+07	2.32344e+08	1.04335e+08	1.46111e+08	1.31031e+08	1.09797e+08	1.04527e+08	1.93016e+08	1.62826e+08	9.11633e+07	5.62023e+07	1.017e+08	1.50478e+08	1.23212e+08	6.46088e+07	9.74774e+07	1.46727e+08	5.29174e+07	6.63206e+07	1.00544e+08	1.96274e+08	7.86022e+07	9.464e+07	1.88948e+08	1.0547e+08	7.73362e+07	1.16681e+08	9.42808e+07	2.24431e+07	3.37248e+08	1.62649e+08	4.726e+07	9.03488e+07	2.13062e+08	1.01983e+08	9.419e+06	1.60637e+08	1.32254e+08	5.15886e+07	1.51879e+07	9.87734e+07	7.35875e+07	6.60719e+07	6.949e+07	5.71405e+07
AIF1L	6.1757e+06		6.12699e+06	7.13484e+06	1.31981e+07	1.49534e+07	5.11595e+06	5.00884e+06	1.0805e+07	1.24285e+07	2.67308e+07	2.72191e+06	1.49613e+07	1.84351e+07		481205		1.48581e+07	1.5639e+06		3.73494e+06		1.95779e+06		1.51095e+06	3.66675e+06			494995	1.75113e+06		1.18981e+06		1.02087e+06	306969	1.42797e+06	6.42184e+06	1.79908e+06	588135			3.06278e+06	4.62434e+06	1.54617e+07	1.05032e+07	744636	3.35729e+06	1.73971e+07
AIFM1	5.01718e+07	6.8197e+07	8.55319e+07	4.88887e+07	6.39552e+07	6.31125e+07	1.66717e+08	1.00653e+08	1.00648e+08	6.24058e+07	1.03806e+08	7.80323e+07	6.97676e+07	9.65109e+07	2.82827e+08	1.67384e+08	1.67272e+08	1.66692e+08	6.75991e+07	5.8773e+07	1.56457e+08	7.72042e+07	7.54791e+07	9.86194e+07	1.0638e+08	2.12218e+08	2.89567e+07	4.49619e+07	9.09124e+07	2.52568e+08	5.03306e+07	8.49967e+07	1.12498e+08	1.98403e+08	9.34869e+07	2.99264e+08	1.47564e+08	5.47971e+07	9.02223e+07	3.03055e+07	1.72349e+08	8.24852e+07	1.22853e+08	9.15958e+07	1.34991e+08	1.51018e+08	7.95052e+07	8.66874e+07	3.68849e+07
AIFM2	657310		1.1609e+06		833532	593655	2.95781e+06	453940	431785	569705	2.80205e+06	635315		1.29122e+06	2.09267e+06	4.06832e+06	2.84537e+07	1.17313e+07				2.81523e+06		2.04664e+06	3.5304e+06		550322	3.51283e+06	422034	1.1536e+06	1.60221e+07	4.86349e+06	3.05201e+06	4.97493e+06	4.68263e+06	2.6827e+06	6.97941e+06	6.60189e+06	2.90806e+06	4.98887e+06	1.8148e+06	2.61426e+06	1.07097e+06	3.16398e+07	1.38615e+06		2.32235e+06	4.0142e+06	270380
AIG1		3.79413e+06			1.38446e+07	2.26473e+06		681674			9.6661e+06		8.64882e+06	795283		4.20826e+06	4.99252e+06		2.60088e+06		4.34201e+06	4.31312e+06			1.17007e+07	3.42626e+06	5.84025e+06	1.17601e+07	2.56832e+06	3.23238e+06	1.5014e+07	3.18066e+07	2.03737e+07	1.19153e+06	808688	92898.1		3.64497e+06	1.97215e+06	1.39537e+06	7.51386e+06	6.54017e+06	1.69642e+07	1.44924e+06	4.28179e+06	1.24661e+07		4.649e+06
AIM1		867435	1.17108e+06		50122.9	666165	6.87538e+06	463271	421530	2.6266e+06	3.06064e+06	236721	294476	227704	1.13886e+06	4.19903e+06	242893	1.02381e+06	5.3017e+06	4.19217e+06	3.0529e+06	2.61298e+06	1.21863e+06	2.88673e+06	787168	40705.7	471873	3.28218e+06	1.09308e+06	5.58857e+06	3.38207e+06	1.92122e+06	2.59472e+07	8.18423e+06	3.7552e+07	861319	2.17457e+06	2.86288e+06	2.24479e+06	7.27742e+06	5.07258e+06	5.42501e+06	3.70232e+06	3.49811e+06	5.19179e+06	4.80848e+06	3.11381e+06	2.63382e+06	206634
AIM1L																						1.71549e+06					31985.1				56588.3				176044			315512					75463.4						1.38482e+06
AIM2																												311101			557821			268822	701793
AIMP1	3.03722e+07	3.68267e+07	4.46198e+07	2.89074e+07	8.98169e+06	2.23435e+07	3.08968e+07	2.51514e+07	3.19035e+07	2.77277e+07	2.95512e+07	4.57791e+07	3.62112e+07	2.60115e+07	2.67515e+07	7.799e+07	2.14266e+06	5.01272e+07	9.21345e+07	4.8274e+07	6.61696e+07	1.06342e+08	6.07497e+07	3.66091e+07	5.29702e+07	6.57954e+07	6.32366e+07	6.45495e+07	5.20103e+07	3.24043e+07	1.09653e+08	8.21274e+07	6.21736e+07	2.21139e+07	3.38373e+07	6.8455e+07	9.50412e+07	4.95306e+07	4.55691e+07	5.81387e+07	8.46786e+07	4.98761e+07	4.04374e+07	8.87738e+07	8.73973e+07	1.1045e+08	7.8249e+07	8.81468e+07	4.09268e+07
AIMP2	8.63139e+06	1.50102e+07	1.62608e+07	2.02288e+07	1.45585e+07	8.14484e+06	2.96133e+07	1.88855e+07	2.19875e+07	2.50908e+07	9.07036e+06	1.84116e+07	2.77683e+07	1.83004e+07	3.669e+07	4.04255e+07	5.32341e+07	2.30311e+07	2.70898e+07	1.46647e+07	3.06568e+07	3.63354e+07	2.15708e+07	4.36163e+07	1.53377e+07	2.42915e+07	2.23021e+07	2.99921e+07	1.99222e+07	2.73401e+07	9.31405e+07	3.99533e+07	2.48814e+07	1.00853e+07	2.96022e+07	1.80963e+07	3.39397e+07	2.73418e+07	4.99507e+07	5.93286e+07	5.06015e+07	3.78939e+07	3.82936e+07	6.33482e+07	3.29988e+07	2.74767e+07	2.73624e+07	3.56501e+07	4.40804e+07
AIP	1.45071e+07	1.45532e+07	1.45864e+07	1.65636e+07	5.42013e+06	1.5127e+07	8.88614e+06	2.00041e+07	1.01187e+07	8.03179e+06	6.06832e+06	2.30304e+07	9.07934e+06	1.217e+07	2.25275e+07	1.87356e+07	1.03765e+07	1.41683e+07	3.54295e+07	2.71026e+07	2.70058e+07	2.68512e+07	2.88676e+07	2.27382e+07	2.22983e+07	2.95772e+07	2.07306e+07	5.66636e+07	1.69416e+07	3.06408e+07	5.46762e+07	3.60761e+07	9.21366e+07	2.29217e+07	1.91149e+07	9.98417e+06	3.0829e+07	2.27074e+07	2.73559e+07	1.95325e+07	6.00791e+07	3.22477e+07	1.3857e+07	2.36183e+07	2.58602e+07	4.24318e+07	5.99871e+07	2.2025e+07	2.38775e+07
AJUBA															395730			2.14946e+06	330268	841828		236455	202514					169971		262324	99527.3	1.68703e+06	2.80128e+06	595235				1.10284e+06			3.41351e+06				800968	370286	176393		1.5533e+06
AK1	2.84935e+08	4.55052e+07	9.01725e+07	1.03931e+08	1.93922e+07	1.6899e+07	1.84946e+07	7.67741e+07	9.82543e+06	3.2804e+07	8.08941e+07	3.76665e+08	4.99072e+07	4.27008e+07	6.36332e+07	8.49194e+07	2.15486e+07	5.63007e+07	7.19551e+08	1.54648e+08	1.32796e+08	4.56089e+07	1.39592e+08	6.6448e+07	1.92719e+08	5.48129e+08	4.46679e+07	1.07309e+08	1.178e+08	1.06199e+08	1.45668e+07	5.65154e+07	8.15249e+06	1.84654e+07	4.05401e+07	6.67747e+07	4.31404e+08	6.20546e+07	1.81158e+08	7.66518e+07	1.71521e+08	1.47638e+08	1.57956e+08	1.54435e+08	1.71297e+08	2.92007e+08	3.41218e+08	9.0384e+07	5.44923e+07
AK2	1.09855e+08	1.80291e+08	1.90645e+08	8.59087e+07	1.43642e+08	7.57072e+07	9.87635e+07	1.241e+08	1.60244e+08	1.11366e+08	1.38923e+08	8.91123e+07	7.9005e+07	9.91245e+07	4.44164e+08	1.31161e+08	9.24499e+07	6.16041e+08	5.67918e+08	2.91941e+08	6.51811e+08	1.19884e+08	2.48745e+08	2.43175e+08	4.56671e+08	2.15729e+08	8.39511e+07	9.53792e+07	2.12753e+08	4.21002e+08	2.73906e+08	1.8665e+08	3.82604e+08	3.15468e+08	2.81742e+08	4.3216e+08	6.07457e+08	2.26553e+08	2.47863e+08	7.06404e+07	1.6682e+08	1.95534e+08	2.46892e+08	1.7725e+08	4.16112e+08	4.34539e+08	2.1942e+08	3.67846e+08	4.34331e+08
AK3	8.96367e+07	4.91731e+07	5.44276e+07	7.11637e+07	7.41443e+07	5.371e+07	8.57729e+07	8.73073e+07	5.59442e+07	6.21746e+07	8.17038e+07	3.67071e+07	5.13049e+07	5.99687e+07	5.9857e+07	6.16969e+07	1.33784e+07	1.15381e+08	3.69502e+07	1.11001e+08	7.32548e+07	6.60961e+07	5.50567e+07	6.63446e+07	4.21047e+07	4.30104e+07	2.80857e+07	4.15531e+07	4.7074e+07	8.68054e+07	5.53954e+07	1.79224e+08	1.19739e+08	1.57305e+08	7.91448e+07	9.32167e+07	1.95411e+08	3.50524e+07	2.92746e+07	1.42761e+07	4.98692e+07	6.0375e+07	7.29465e+07	6.66574e+07	5.8479e+07	5.86993e+07	9.77085e+07	1.24688e+08	3.0715e+07
AK4	2.5311e+06	1.72792e+07	1.11193e+07	2.90088e+06	678644	3.62517e+06	7.54936e+06	5.13094e+06	6.2296e+06	6.39002e+06		614683	7.66977e+06	7.87329e+06	8.14001e+06	2.19503e+07	3.0316e+06		4.73796e+06	2.5777e+07	4.09831e+07	1.07156e+07	1.89082e+06	9.57725e+06	6.04763e+06		6.01275e+06	5.48819e+07	751444	2.56558e+07	3.3703e+07	1.21569e+08	7.93323e+07	1.0216e+07	7.69467e+07	1.46799e+08	6.60254e+06	1.02536e+08	4.2079e+07	1.12113e+07	2.18836e+07	3.47823e+07	3.08592e+07	692614	4.31869e+07	4.36551e+07	7.14917e+07	5.00684e+07	3.06115e+07
AK6															1.07583e+06					716651		365666	1.33296e+06	1.00965e+06	945762	669572		1.1769e+06			1.47836e+06	385703			2.35405e+06		1.2106e+06			959991	1.75642e+06			298789	1.55071e+06		782349	638899
AK8																									277716										162226		269412
AKAP1	665366	419593	746411	198171	242951		81805.2	479911	500196	184104	816208		424717	1.20791e+06	3.33541e+06	5.33266e+06	4.859e+06	3.79707e+06	6.55079e+06	1.43406e+06	8.4967e+06	1.00789e+06		662829	1.02904e+06	7.14788e+06	1.0646e+06	3.17783e+06	1.39221e+06	1.64051e+07	1.3642e+06	3.29231e+06	6.09732e+06	2.17758e+06	1.34308e+06	6.00495e+06	8.2361e+06	4.81232e+06	1.05313e+06		1.61366e+06	1.12137e+06	1.20086e+06	2.31831e+06	1.25864e+06	4.80491e+06	6.37793e+06	835178	1.10621e+06
AKAP10			146052				193635	164798	511623			653762	624538		246797	591077	298190		234851			346292	172314	3.91683e+06		2.84293e+06	548867			239771	1.59769e+06	1.87701e+06	1.70174e+06	802076	369863	542165	1.35686e+06	2.85109e+06	353207	1.59878e+06	1.86083e+06	109780	476530	727302		543395	208418	923819	4.66374e+06
AKAP11															169851	146776				157489	96495.5	83750.1									92660	38008.4		38489.2	245239	26154.5		633045			220248	194851				185135
AKAP12	3.21215e+07	1.89916e+07	2.43017e+07	4.16193e+07	2.3014e+07	2.85675e+07	1.84714e+07	1.46488e+07	1.50365e+07	2.6109e+07	2.08339e+07	2.83468e+07	2.0521e+07	3.27302e+07	2.17862e+07	2.14258e+07	5.45405e+07	3.8452e+06	1.29901e+07	5.59931e+06	8.48947e+06	7.51301e+06	9.36042e+06	7.56929e+06	1.32393e+07	4.71576e+06	6.15263e+06	4.19164e+06	8.44454e+06	5.50798e+06	5.47419e+06	1.11267e+07	78674.4	6.8085e+06	8.67365e+06	2.84315e+06	1.51136e+07	3.83195e+06	1.80877e+07	6.33808e+06	1.9503e+07	1.63781e+07	2.18388e+06	4.23833e+06	1.58794e+06	1.14058e+07	4.256e+06	8.64502e+06	4.87106e+06
AKAP13	737908	922146	1.82173e+06	135048	285266	1.00978e+06	882932	1.47272e+06	1.76849e+06	460386	1.45796e+06	719290	729470	798280	2.9827e+06	4.00641e+06	4.20574e+06	3.91952e+06	1.31974e+06	1.8063e+06	1.86105e+06	1.1628e+06	1.84947e+06	2.02141e+06	3.25269e+06	1.17382e+06	1.62131e+06	3.0922e+06	1.47304e+06	3.25815e+06	1.91089e+06	6.72918e+06	7.15359e+06	2.38606e+06	2.97783e+06	629947	7.5075e+06	2.99467e+06	3.44093e+06	1.73627e+06	2.36983e+06	2.71028e+06	2.13904e+07	4.37032e+06	2.98766e+06	1.43466e+07	4.19275e+06	2.23417e+06	4.08393e+06
AKAP17A		527920	1.28173e+06		128941	100631	357037	624505	305083	557874	283394	949230	1.37059e+06	496485	1.59364e+06	1.74041e+06	2.43534e+06	1.82023e+06	1.63565e+06	1.03037e+06	1.60835e+06	980742	94710	358162	1.04666e+06	653559	203106	703308	498518	2.11899e+07	3.09868e+06	3.79236e+06	864094	1.35765e+06	1.59373e+06	341367	808803	2.29372e+06	2.09487e+06	2.38785e+06	2.22318e+06	2.28234e+06		3.83221e+06	2.10116e+06	897206	1.756e+06	1.28839e+06	807175
AKAP2	9.52368e+07	5.44199e+07	1.35061e+08	6.08388e+07	1.07391e+08	8.54551e+07	8.23607e+07	1.17853e+08	1.02012e+08	4.90676e+07	3.24632e+08	1.20999e+08	1.64185e+08	9.8489e+07	2.70697e+07	2.86536e+07	1.09797e+07	8.21644e+07	1.57883e+07	2.10211e+07	1.35074e+07	9.15898e+06	1.65712e+07	8.02427e+06	6.54818e+06	5.5003e+06	8.96639e+06	8.91416e+06	1.15472e+07	6.78983e+06	2.08124e+07	9.11726e+06	1.08177e+07	1.62274e+07	3.78482e+07	8.82876e+06	1.99713e+07	3.66081e+07	9.92509e+06	1.71662e+06	1.48293e+07	8.77667e+06	1.59454e+07	1.10964e+07	4.26619e+06	1.6891e+07	1.51876e+07	1.15019e+07	4.65576e+06
AKAP5																185287			58553.3				129960																			554139							366809
AKAP7	405273		327404			471777		219116			928056	221949				229533																	3.89298e+06	5.90361e+06			1.97053e+06				1.02171e+06	129089
AKAP8	1.2543e+06	417002	1.04963e+06			292320	691079	669482	1.09856e+06		2.04801e+06	1.74245e+06	634509	1.62341e+06	1.83428e+06	1.84067e+06		5.18158e+06		755719		1.31954e+06			3.13057e+06	773005	2.56961e+06	3.73319e+06		4.94571e+06	2.14198e+06	2.64584e+06	2.41559e+06	3.62694e+06	1.77396e+06	980245	1.63822e+06	5.66087e+06	1.80722e+06	653960	1.14667e+06	4.493e+06	2.02356e+06	3.82942e+06	4.11675e+06	5.34295e+06	7.309e+06	244352	886265
AKAP8L	388309	1.31575e+06	1.38152e+06		339734	1.50448e+06	518434	2.17991e+06	1.86462e+06	688065	523566	308994	897971	1.46733e+06	6.71184e+06	7.3214e+06	802096	6.2095e+06	6.14477e+06	4.04635e+06	3.00603e+06	6.66158e+06	3.72331e+06	1.73241e+06	1.72009e+06	6.31009e+06	2.83047e+06	2.94287e+06	1.98109e+06	7.98572e+06	8.86376e+06	1.53168e+07	9.11387e+06	1.23179e+07	1.7656e+07	1.14538e+07	7.56774e+06	1.40446e+07	1.5918e+06	2.59485e+06	4.53289e+06	4.40797e+06	4.31227e+06	4.31281e+06	5.28232e+06	9.48256e+06	5.94734e+06	4.61284e+06	3.30493e+06
AKAP9	850673	137654	431088	73341	770107	127495	517770	602189	785725	304581	763795	874700	603810	648758	3.8924e+06	2.1261e+06	1.48868e+06	2.91236e+06	665632	1.57805e+06	1.72313e+06	1.4448e+06	2.01935e+06	1.5503e+06	930491	697131	861982	2.47899e+06	2.0159e+06	2.06701e+06	4.80222e+06	1.31618e+06	537300	1.28288e+06	4.39642e+06	1.30637e+06	515509	524613	1.34568e+06	1.37745e+06	2.02504e+06	868772	1.34971e+06	2.63415e+06	4.33986e+06	2.37977e+06	2.69533e+06	1.24089e+06	2.15538e+06
AKNA															91814.4		212458											437631		257620				53042.3	377630											123779			280863
AKR1A1	8.3132e+07	5.93315e+07	4.12872e+07	4.17808e+07	1.32888e+07	4.09912e+07	3.40501e+07	4.5714e+07	2.47411e+07	2.66801e+07	9.03131e+06	9.03638e+07	3.99399e+07	8.87202e+06	2.74666e+08	3.04842e+08	1.12644e+08	5.69712e+07	4.28736e+08	2.29533e+08	7.55369e+08	1.73568e+08	4.67843e+08	2.00116e+08	1.93599e+08	1.49131e+08	1.45564e+08	1.24096e+08	2.61411e+08	1.9874e+08	1.00037e+08	1.98285e+08	1.49671e+08	1.19601e+08	5.34735e+07	1.28869e+08	1.78611e+08	1.93559e+08	3.906e+08	2.08898e+08	2.47534e+08	3.63659e+08	9.98097e+07	2.13358e+08	3.31175e+08	4.97571e+08	1.60003e+08	3.38931e+08	3.67742e+08
AKR1B1	4.90596e+07	2.17961e+07	2.84086e+07	4.07642e+07	3.6511e+07	1.6834e+07	5.37447e+07	4.37697e+07	4.83969e+07	2.4654e+07	2.09529e+07	9.92164e+07	4.2462e+07	1.71216e+07	1.44944e+08	2.12973e+08	1.34442e+08	1.28348e+08	9.77258e+07	3.27266e+08	1.01658e+08	6.43985e+07	1.88499e+08	1.17706e+08	8.06109e+07	1.07957e+08	1.20547e+08	4.40399e+07	7.80616e+07	2.63736e+07	2.22789e+08	9.33978e+07	2.31523e+07	4.05223e+07	2.31506e+07	7.01659e+07	7.70321e+07	3.65298e+07	9.56311e+07	5.15522e+07	2.34343e+08	1.83188e+08	2.91505e+07	1.14698e+08	1.23394e+08	9.85547e+07	3.20591e+08	1.62613e+08	1.10724e+08
AKR1B10																1.531e+06	1.67281e+06	414101						1.80423e+06							495741	9.54234e+06				1.35837e+06	195644	7.32386e+08	9.74757e+06		5.35921e+06	286564		3.96434e+08			2.58013e+07	1.19304e+07	8.13307e+06
AKR1B15
AKR1C1	4.70422e+06	1.13746e+06		303606	1.26603e+06	586021	643047	765281			321009	9.7504e+06	2.16551e+06	215035	9.73924e+07	1.9917e+07	4.48837e+07	1.38936e+08	4.67976e+06	9.25017e+07	4.56382e+07	1.18433e+07	8.0601e+07	5.1692e+07	6.22345e+06	6.61056e+06	4.67686e+06	3.47436e+06	4.81994e+07	235718	1.18636e+07	4.88018e+06		2.79068e+06	353912	458336	1.10119e+08	1.18633e+09	2.42071e+07	7.0877e+06	1.9954e+07	7.02918e+07	1.06451e+08	3.98602e+09	501476	7.86102e+07	1.32971e+07	4.10802e+08	2.47314e+07
AKR1C2	2.69752e+06		479836	7.69553e+06			1.09867e+06				370498	5.69516e+06	4.20499e+06		5.25433e+06	370174		1.266e+07		6.96993e+06	2.90063e+06		1.24401e+06	9.6046e+06					3.44359e+06		491045	1.31289e+07	507465				406910	1.03611e+08	6.68875e+06		5.2658e+06	2.01007e+07	6.61111e+06	5.38516e+08		1.67235e+06		1.15475e+08
AKR1C3	1.18928e+07	663225	8.55009e+06	1.69758e+07	5.95916e+06		4.4238e+06	1.01921e+07	3.51642e+06	4.74691e+06	4.92756e+06	1.1929e+07	2.31501e+07	2.52416e+06	1.2872e+07	3.03662e+07	1.61087e+06	1.06741e+07	8.0324e+06	1.44402e+07	1.74546e+07	4.85225e+06	2.62307e+07	7.99667e+06	6.53668e+06	3.15599e+06	1.26048e+06	1.50027e+06	1.557e+07	367022	6.58448e+06	1.22049e+06		2.22447e+06		9.90246e+06	2.57799e+07	1.05459e+08	3.73996e+07	3.55919e+06	2.81891e+07	1.43952e+07	3.43219e+06	5.1942e+08	763056	2.10825e+07	2.46097e+07	1.24433e+08	1.73944e+07
AKR1C4																		421208																					1.75032e+06
AKR1D1															3.26526e+06	545769	2.10367e+06	5.37245e+06				534970	1.36319e+07	2.62123e+06	2.12754e+06							5.10225e+06					5.90159e+06	9.03233e+06	6.27052e+06	883016	6.66567e+06	1.02215e+07	1.38247e+07	2.07013e+06			3.50271e+06	3.24486e+07
AKR7A2	3.38537e+07	2.49683e+07	3.05711e+07	3.82581e+07	2.00653e+07	2.82204e+07	3.09967e+07	1.57211e+07	2.71831e+07	2.94766e+07	1.9639e+07	5.60306e+07	3.17217e+07	1.71677e+07	8.29997e+07	1.12108e+08	2.09931e+07	3.70892e+07	1.43459e+08	1.46844e+08	1.64748e+08	5.37854e+07	1.24925e+08	9.2435e+07	8.76596e+07	1.11906e+08	4.85242e+07	8.36421e+07	6.17894e+07	6.0357e+07	1.27491e+08	9.7813e+07	4.10534e+07	5.98199e+07	3.6133e+07	5.30627e+07	1.71435e+08	5.26408e+07	1.24307e+08	4.97162e+07	1.3045e+08	1.79889e+08	1.00159e+08	1.05769e+08	7.47197e+07	5.98074e+07	8.10272e+07	1.95051e+08	1.24057e+08
AKR7A3																	5.59759e+06					1.84289e+06						2.74108e+07				4.08231e+08						350673	152264	9.5188e+06				3.9929e+06				3.35011e+07	4.26115e+06
AKR7L																																																546431
AKT1	1.05513e+06	858258	1.14887e+06	1.08688e+06		875242	73787.4	645371	203542	479265	422631	1.77868e+06	1.68267e+06		6.68558e+06	7.02149e+06	7.38314e+06	835648	3.36703e+06	4.77696e+06	5.36952e+06	4.97156e+06	5.6616e+06	9.14395e+06	2.51569e+06	2.03959e+07	3.30761e+06	5.87212e+06	7.02061e+06	2.99883e+06	5.18329e+06	4.78673e+06	1.9231e+06	1.85366e+06	1.66148e+06	1.72948e+06	5.84605e+06	3.06399e+06	6.5949e+06	3.9068e+06	1.0311e+07	6.33934e+06	8.30117e+06	6.085e+06	1.68803e+06	1.36339e+07	7.70409e+06	5.06667e+06	7.8603e+06
AKT1S1		3.34026e+06		1.36503e+06	1.1033e+06		826377			1.08962e+06	1.34059e+06				5.33197e+06	8.27323e+06	233076	1.71932e+06	1.33474e+06	7.85771e+06	1.41524e+06	3.83375e+06	5.4097e+06	4.12555e+06	7.50397e+06	2.06272e+06	863785	2.05807e+06	670294	1.10921e+06	4.13175e+06	1.30701e+06	1.18915e+06	1.00232e+06	3.5255e+06	562863	1.81627e+06	2.49425e+06	994898	623090	6.37568e+06	3.4669e+06		6.63073e+06	2.27126e+06	3.77422e+06	4.95191e+06	1.11521e+06	6.38605e+06
AKT2	264692	506571	609446	193011		58498	325245	210558		181163		288060		130752	1.04091e+06	162482	1.04262e+06	141052	1.76442e+06	968661	180763	885123	1.74155e+06	4.04625e+06	238885	1.92307e+06	2.34562e+06	2.57708e+06	347926		543362	154346	817687		1.50775e+06	219225	1.49868e+06	224450	158016	2.2555e+06	2.44475e+06	2.3172e+06	364374	1.27211e+06	3.19474e+06	1.22508e+06	1.03865e+06	1.78681e+06	3.31076e+06
AKT3															589652	484766	620955			584929	87414.5	187591		313377	709934				167657						351513						824495	153065		159427		344053	231399	463045	946757
AKTIP		245732		480506		605419						1.62334e+06		2.1895e+08	3.52138e+06		8.74711e+06	1.03589e+06		566850	874094	4.09148e+06	3.39052e+06	7.517e+06	2.93511e+06	6.48111e+06	1.65281e+06	1.22244e+06	2.04768e+06	4.68803e+06	1.37602e+07	2.48169e+06	248068	783369		2.9002e+06	1.6764e+06	2.5852e+06	1.2e+08	4.70848e+06	5.2112e+06	2.11434e+06	2.58413e+06	2.72446e+06	4.44161e+06	7.89206e+06	1.88896e+08	6.88685e+07	9.01351e+06
ALAD	3.2227e+07	4.12982e+07	3.72844e+07	8.14898e+07	1.8516e+07	1.01441e+07	1.19461e+07	1.18997e+07	1.01424e+07	2.13352e+07	1.38491e+07	2.53021e+07	1.53119e+07	2.44549e+07	2.41651e+07	2.64348e+07	1.21743e+07	5.83186e+06	4.96541e+07	3.37698e+07	7.27659e+07	3.01336e+07	2.23871e+07	2.48414e+07	5.0373e+07	2.41306e+07	1.57482e+07	2.62577e+06	2.52134e+07	3.05508e+07	6.29455e+06	1.24086e+07	1.2776e+06	1.0038e+07	5.56486e+06	2.96383e+06	3.59792e+07	8.08717e+06	4.18745e+07	5.60411e+06	2.94196e+07	2.35983e+07	2.31323e+07	2.42069e+07	1.79025e+07	3.78925e+07	4.09852e+07	2.15641e+07	1.60263e+07
ALAS1																93504.8		284539											657383	472209	223905	197166		276973		577649		222280				164943			200083
ALB	1.07331e+10	5.61497e+09	5.83115e+09	4.43999e+09	3.65845e+09	2.83806e+09	6.02995e+09	6.07254e+09	2.54654e+09	5.81192e+09	3.78216e+09	7.13589e+09	3.70511e+09	5.03976e+09	9.21959e+09	1.10373e+10	8.90198e+09	5.92521e+09	8.66752e+09	5.73512e+09	1.03855e+10	7.92677e+09	1.58813e+10	1.27191e+10	1.02197e+10	6.52633e+09	5.51202e+09	8.67446e+09	7.33641e+09	3.65535e+09	1.13191e+10	9.77134e+09	4.46627e+09	3.34485e+09	4.30371e+09	7.19832e+09	6.03698e+09	7.79108e+09	7.10277e+09	9.99688e+09	1.34169e+10	9.38916e+09	6.00108e+09	1.606e+10	1.00313e+10	7.38828e+09	8.4915e+09	5.62535e+09	4.96256e+09
ALCAM	5.41471e+07	1.22641e+07	2.71508e+07	2.34471e+07	6.91417e+07	3.6464e+07	4.07618e+07	4.69916e+07	4.94901e+07	4.91554e+07	6.57867e+07	5.38143e+07	4.50827e+07	6.13142e+07	1.45795e+08	1.29764e+08	7.07721e+07	9.44167e+07	5.62868e+07	3.47894e+07	7.4974e+07	2.9997e+07	4.30275e+07	4.25072e+07	5.16317e+07	6.12425e+07	5.56992e+06	1.67859e+07	2.25815e+07	7.78718e+07	3.77411e+07	7.62101e+07	1.26031e+08	1.59391e+08	4.12234e+07	3.66775e+08	4.70889e+07	1.89811e+07	8.50461e+07	2.59561e+07	2.84359e+07	3.19135e+07	6.47777e+07	1.30278e+08	1.49344e+07	1.10155e+08	5.98406e+07	4.07069e+07	7.51751e+07
ALDH16A1	6.76639e+06	2.22681e+07	1.28111e+07	1.64626e+07	7.82149e+06	1.55636e+07	1.38656e+07	1.75552e+07	1.00143e+07	1.41849e+07	9.99061e+06	1.2969e+07	1.43605e+07	9.39816e+06	2.3332e+07	1.46109e+07	3.49457e+07	6.81316e+06	2.49245e+07	1.3557e+07	2.02356e+07	1.53598e+07	2.31086e+07	2.12379e+07	1.3559e+07	1.73804e+07	2.04109e+07	1.85696e+07	2.96599e+07	7.65568e+06	2.70956e+07	3.26471e+07	6.42574e+06	1.28909e+07	1.58257e+07	1.15328e+07	2.50578e+07	2.71421e+07	2.02213e+07	1.3335e+07	2.72909e+07	3.83523e+07	1.56519e+07	4.17992e+07	2.09825e+07	1.56163e+07	2.16979e+07	1.75122e+07	1.37464e+07
ALDH18A1	2.64474e+06	1.20636e+07	9.23957e+06	7.54661e+06	6.25789e+06	3.06174e+06	1.11339e+07	1.33566e+07	1.93534e+07	1.6201e+07	1.41456e+07	1.08658e+07	1.37571e+07	1.37696e+07	1.90756e+08	5.9794e+07	6.72858e+07	9.61505e+07	1.77126e+07	7.77673e+07	7.15145e+07	5.69369e+07	1.09106e+08	1.06481e+08	2.37363e+07	2.34534e+07	2.84809e+07	3.81984e+07	5.11269e+07	5.21616e+07	6.79917e+07	5.44868e+07	1.21642e+08	1.76237e+08	9.53334e+07	1.48017e+08	3.72364e+07	4.73935e+07	3.72662e+07	1.20216e+08	5.29019e+07	4.15006e+07	3.28815e+07	1.51361e+08	5.54404e+07	3.51397e+07	9.59042e+07	9.47396e+07	4.02094e+07
ALDH1A1	3.69389e+08	2.13718e+08	2.68025e+08	2.04901e+08	2.14784e+08	3.27477e+08	2.10806e+08	3.46906e+08	1.88828e+08	3.15267e+08	9.25068e+07	2.38363e+08	1.63701e+08	2.54698e+08	2.45501e+08	3.15074e+08	3.37667e+08	6.09261e+07	3.68449e+08	1.18358e+08	5.05812e+08	1.26456e+08	2.0621e+08	1.15096e+08	3.57872e+08	1.84513e+08	5.87292e+07	5.34802e+07	2.39838e+08	2.12868e+07	1.72451e+07	1.96289e+08	6.55526e+06	4.91827e+07	4.70356e+07	1.59472e+08	3.96623e+08	4.87897e+07	1.95814e+08	2.79928e+06	6.69708e+07	2.12595e+08	1.27855e+08	5.43536e+07	8.36429e+07	3.73758e+08	7.23752e+07	4.33495e+08	1.06045e+08
ALDH1A2	1.37492e+06	7.12383e+06	5.62923e+06	1.29482e+07	4.58995e+06	2.29537e+06	1.66042e+06	3.76307e+06	3.07466e+06	1.50915e+06	2.3256e+06	2.28178e+06	5.16371e+06	2.13271e+06	1.5965e+06	1.81053e+06	544195	1.75008e+06	1.26787e+06	2.30066e+06	1.72579e+06	1.29027e+07	2.4506e+06	3.63507e+06	5.9328e+06		456107	1.26346e+06	2.62385e+06		973777	249521		1.77487e+07			1.00441e+07		1.81436e+06		1.74937e+06	6.68894e+06	516128			150383	2.95381e+06	9.52804e+06	258595
ALDH1A3	633491	9.72175e+06	63798.6	335888	150632		477933	393505	439874				245721	237241	1.62363e+06	3.96872e+06	1.55086e+07	438848	303157	761297	4.32373e+06	2.13431e+07	3.43858e+06	3.96552e+06	6.79882e+06	4.74989e+06	6.14677e+06	6.4203e+06	1.95582e+06		6.25794e+06	1.12079e+07		466328	1.06313e+07	1.69872e+06	3.2937e+06	1.75576e+06	3.72241e+06		9.39662e+06	6.11298e+06		6.52291e+06	1.52056e+06	1.17211e+06	4.30726e+06	5.5679e+06	1.62156e+06
ALDH1B1	4.91426e+06	3.41923e+07	1.35686e+07	1.5222e+07	5.71526e+07	3.69427e+07	3.78261e+07	2.18581e+07	4.34594e+07	8.64656e+07	1.8003e+07	1.77179e+07	3.77096e+07	2.34891e+07	4.7594e+07	4.64222e+07	2.52392e+07	3.38606e+07	1.98186e+07	4.53228e+07	2.14791e+07	1.52158e+08	2.24603e+07	3.44609e+07	6.50967e+07	7.2459e+06	1.8504e+07	4.88525e+07	9.6201e+06	5.09914e+07	8.92754e+07	1.52573e+08	5.32846e+07	1.99738e+08	7.52129e+07	2.59096e+08	6.81399e+07	1.03154e+08	2.48728e+07	7.91953e+06	6.56396e+07	9.07586e+07	4.34097e+07	2.17569e+07	5.9242e+07	4.54103e+07	5.403e+07	6.69185e+07	2.16777e+06
ALDH1L1		108088			350745				166684	151158		109608	113023	201116		743165		247824	166984	1.6682e+06	545619	1.30825e+06	851715	75063.7		80169.6	858418	149979	132666	115657	248980	1.2748e+06	396175	3.1226e+06	4.34416e+06	1.98016e+06	795297	223513	342136	226798	823878	2.36271e+06	92941.9	1.23739e+06		219130	865922	1.04234e+06
ALDH1L2	1.35906e+06	5.66634e+06	1.65382e+06	2.22507e+06	5.22976e+06	1.35002e+06	2.94907e+06	2.63006e+06	7.54261e+06	4.13618e+06	5.57757e+06	2.29262e+06	6.31355e+06	6.24589e+06	1.39119e+07	1.42138e+07	1.49279e+07	766677	2.4661e+06	7.61095e+06	1.04754e+06	1.38991e+07	8.11458e+06	8.94193e+06	5.15604e+06	777877	4.07291e+06	2.17354e+06	1.85842e+06	4.35662e+06	2.47095e+07	8.8143e+06	1.55927e+07	4.95356e+07	4.17152e+07	1.09042e+07	7.2449e+06	7.8361e+06	7.99529e+06	2.12738e+06	1.71051e+07	2.71789e+07	2.47501e+06	9.15965e+06	622519	5.05697e+06	4.27793e+06	1.17503e+07	6.15869e+06
ALDH2	2.24551e+08	5.16002e+08	7.1378e+08	4.08595e+08	4.56365e+08	5.78574e+08	2.56016e+08	5.63517e+08	1.55191e+08	5.35797e+08	2.26031e+08	4.99457e+08	1.2669e+08	6.33267e+08	3.61078e+08	1.08374e+09	4.73417e+08	8.62728e+08	1.2082e+09	1.97732e+08	2.21834e+08	9.37762e+07	1.59924e+08	8.31914e+07	7.33388e+08	1.01046e+09	1.21561e+08	2.74879e+08	6.9627e+08	1.03861e+09	1.23548e+08	8.13763e+08	1.59169e+08	1.26259e+09	3.28893e+08	7.58657e+08	3.39346e+08	2.93047e+08	2.11913e+08	7.7324e+07	2.29979e+08	4.37274e+08	5.87317e+08	5.83018e+08	4.61122e+08	8.04721e+08	4.76266e+08	3.75545e+08	3.28487e+08
ALDH3A1							6.95414e+06	1.07387e+06		631072				284598				747187	7.58185e+06	1.08302e+06	6.38572e+06					1.26722e+07				288311							1.4354e+07	1.79284e+08	2.44509e+06		1.27793e+06	792752	2.67523e+06	1.98527e+08		2.80171e+06	3.1752e+08	1.25493e+06	199692
ALDH3A2	7.49332e+07	3.5974e+07	6.40182e+07	4.46981e+07	1.21617e+08	1.00613e+08	1.63048e+08	1.71036e+08	1.0691e+08	1.02508e+08	1.41621e+08	1.17663e+08	9.60781e+07	1.03018e+08	9.39142e+07	1.50918e+08	3.69071e+08	2.08151e+08	1.25679e+08	3.58332e+07	9.04852e+07	4.73154e+07	4.69914e+07	2.81911e+07	6.90043e+07	8.77291e+07	1.32875e+07	3.42051e+07	8.34721e+07	8.72163e+07	3.47479e+07	3.57627e+08	1.83582e+08	1.01552e+08	9.45304e+07	1.97784e+08	1.25527e+08	2.33031e+08	1.0908e+08	5.40125e+07	8.5979e+07	5.98336e+07	1.16798e+08	2.42855e+08	2.36006e+07	1.00167e+08	2.67969e+08	1.33553e+08	7.87128e+07
ALDH3B1	1.69759e+07	7.31428e+06	1.24182e+07	1.91033e+07	4.97001e+07	1.45004e+07	2.19563e+07	2.62074e+07	1.58227e+07	9.54991e+06	3.21943e+07	9.45225e+06	8.16037e+06	2.41305e+07	1.1463e+07	1.05641e+07	1.98511e+07	1.60455e+07		1.22554e+06	2.09559e+06	2.68063e+06	5.63843e+06	5.71417e+06	4.47624e+06	8.00887e+06	1.72901e+06	2.47494e+06	3.70078e+06	5.266e+06	4.19743e+06	2.41106e+06	3.26883e+06	6.11599e+06	1.09056e+07	938871	3.21065e+07	8.72248e+06	2.59735e+06	3.08771e+07	3.18553e+06	687149	4.75905e+06	4.64908e+07	6.27311e+06	8.18463e+06	2.37601e+06	6.43007e+06	1.1032e+06
ALDH4A1	9.96352e+06	7.01514e+06	1.64746e+07	1.17118e+07	2.05916e+07	1.35846e+07	2.39504e+07	1.67279e+07	1.10866e+07	1.73265e+07	1.64155e+07	1.37026e+07	1.42657e+07	9.19886e+06	4.83676e+07	2.17272e+07	2.19145e+07	5.47158e+07	3.96181e+07	1.84468e+07	4.13091e+07	1.96747e+07	2.94142e+07	1.72618e+07	2.84845e+07	7.13006e+07	7.81777e+06	2.15484e+07	5.98224e+07	4.47091e+07	6.28092e+06	4.94137e+07	3.96105e+07	8.2539e+07	1.78277e+07	2.51034e+07	8.76493e+07	2.32947e+07	8.66342e+06	2.39162e+07	1.2027e+07	3.54584e+07	9.17553e+07	1.69789e+07	4.46707e+06	5.47173e+07	2.07017e+07	7.2097e+07	1.35094e+07
ALDH5A1	7.26025e+06	4.50868e+06	2.12379e+07	4.44864e+06	6.50503e+06	9.10355e+06	1.24517e+07	1.39271e+07	1.2758e+07	9.2166e+06	2.21343e+07	1.38339e+06	4.34452e+06	9.97942e+06	2.42804e+07	9.04857e+06	6.88796e+06	6.74347e+07	1.67145e+07	2.2598e+07	2.46007e+07	7.45126e+06	1.98156e+07	3.13535e+07	3.50262e+07	5.57021e+07	8.51416e+06	2.13373e+07	1.06186e+07	2.88204e+07	3.52319e+06	3.06457e+07	2.67147e+07	3.16555e+07	6.40628e+06	1.11526e+07	8.38286e+07	2.50597e+07	2.15913e+07	569844	9.34189e+06	1.55411e+07	7.00595e+07	3.27315e+07	1.73586e+07	6.7889e+07	3.61161e+07	4.27062e+07	1.32824e+07
ALDH6A1	5.47908e+07	5.74311e+07	6.87665e+07	1.50628e+07	5.42441e+07	4.40497e+07	5.89839e+07	5.68121e+07	4.92331e+07	6.75437e+07	9.81952e+07	5.54167e+07	7.04344e+07	5.75899e+07	1.37043e+08	1.6161e+08	6.41042e+07	1.51635e+08	1.66449e+08	7.87012e+07	2.1963e+08	4.33555e+07	7.15829e+07	8.91564e+07	1.73291e+08	4.14819e+08	1.42302e+07	3.31506e+07	7.82099e+07	1.81133e+08	2.82133e+07	9.01182e+07	4.55493e+07	8.29671e+07	4.52452e+07	2.15395e+08	3.12596e+08	3.88082e+07	9.06576e+07	6.38584e+07	7.74086e+07	9.44148e+07	1.49814e+08	1.19911e+08	3.84355e+07	1.17901e+08	5.24234e+07	1.38357e+08	9.51796e+07
ALDH7A1	6.68334e+07	2.51711e+07	4.22219e+07	2.47932e+07	3.54743e+07	4.91548e+07	6.67985e+07	4.1178e+07	3.31016e+07	5.81564e+07	3.78133e+07	5.25756e+07	5.63089e+07	2.77217e+07	3.56993e+08	1.43635e+08	6.99741e+07	6.93244e+07	9.46987e+07	1.68903e+08	1.18683e+08	5.29867e+07	1.63737e+08	1.55611e+08	1.07975e+08	4.91672e+07	4.08889e+07	3.86406e+07	1.35575e+08	1.07767e+08	4.77694e+07	1.32461e+08	1.23726e+08	7.76721e+07	5.80603e+07	1.0546e+08	1.54538e+08	3.83275e+07	7.54656e+07	5.38421e+07	3.72028e+07	9.14687e+07	1.46642e+08	1.41348e+08	1.04098e+08	2.74221e+08	7.38077e+07	1.16805e+08	1.03848e+08
ALDH8A1																			2.16737e+06											1.7056e+07				486111	178103
ALDH9A1	8.77519e+07	6.77917e+07	6.42617e+07	5.55711e+07	8.25972e+07	7.466e+07	7.84799e+07	6.6261e+07	7.28144e+07	7.69152e+07	7.85658e+07	7.73467e+07	5.87468e+07	5.06995e+07	1.42153e+08	1.36446e+08	8.32964e+07	9.71884e+07	2.46951e+08	9.70941e+07	2.93955e+08	1.03088e+08	1.03797e+08	6.05846e+07	1.32442e+08	1.60464e+08	1.07534e+08	8.18495e+07	1.23674e+08	1.43083e+08	1.1001e+08	1.57216e+08	8.39036e+07	1.26879e+08	7.66189e+07	8.13836e+07	1.45907e+08	7.38943e+07	1.43394e+08	7.4195e+07	5.73688e+07	1.33243e+08	1.30796e+08	2.47876e+08	5.37279e+07	1.44197e+08	2.0777e+08	1.29775e+08	7.07813e+07
ALDOA	3.28566e+08	4.75741e+08	3.32602e+08	4.74623e+08	1.89586e+08	2.26059e+08	2.30538e+08	2.2642e+08	1.82117e+08	2.59444e+08	1.55979e+08	3.8767e+08	2.7508e+08	1.83474e+08	7.18414e+08	7.97922e+08	2.67418e+08	2.7672e+08	2.27475e+09	1.83087e+09	5.01377e+09	5.96938e+08	1.6051e+09	1.18003e+09	1.0397e+09	1.32993e+09	9.08651e+08	1.07202e+09	8.32983e+08	6.82541e+08	9.29261e+08	1.23925e+09	1.00902e+09	5.70149e+08	3.67016e+08	1.60957e+09	9.84122e+08	1.5644e+09	2.5923e+09	9.38516e+08	1.63932e+09	2.1235e+09	7.94596e+08	1.88492e+09	1.78338e+09	2.01856e+09	1.74884e+09	1.45784e+09	2.50559e+09
ALDOB																	95285					1.88251e+06	2.36567e+06																					229893
ALDOC	3.98809e+07	3.49856e+07	3.57654e+07	3.39518e+07	1.67855e+07	1.29462e+07	2.32419e+07	2.73809e+06	6.49811e+06	2.10639e+07	1.26712e+07	3.21372e+07	2.42004e+07	1.66656e+07	1.0741e+08	8.34688e+07	5.26501e+07	2.63607e+07	1.78853e+08	1.44595e+08	2.19094e+08	4.01764e+07	7.93862e+07	6.86757e+07	1.15282e+08	1.26873e+08	2.23747e+08	2.27949e+08	7.54272e+07	9.46843e+07	8.44937e+07	1.11855e+08	1.34895e+08	5.70218e+07	5.57476e+07	1.03086e+08	8.68153e+07	1.22779e+08	2.60662e+08	8.94151e+07	7.80649e+07	1.27108e+08	2.8734e+07	7.09319e+07	2.90877e+08	2.51503e+08	9.75592e+07	1.05271e+08	1.36283e+08
ALG1	1.36454e+06	8.21108e+06	6.5648e+06	3.87216e+06	4.1382e+06	4.27157e+06	1.06953e+07	776564	580893	1.00809e+07	1.01931e+07	5.54319e+06	5.88949e+06	2.89435e+06	5.61316e+07	3.82832e+07	4.89543e+07	1.02646e+07	3.85432e+07	3.34594e+06	1.60027e+07	2.48638e+07	1.73559e+07	1.90268e+07	1.38153e+07	2.08408e+07	2.11953e+06	9.58891e+06	1.19414e+07	3.0495e+07	1.49183e+07	3.49047e+07	2.1849e+07	4.304e+07	5.02516e+07	2.4374e+07	1.68369e+07	1.75576e+07	1.81988e+07	1.55185e+07	2.49195e+07	2.25033e+07	2.52348e+07	1.95186e+07	2.05251e+07	2.63221e+07	2.21977e+07	2.61825e+07	5.68318e+06
ALG10															261478		616221	487052	1.70034e+06			1.12927e+06	162256		570246					379613	3.34105e+06	411556	1.29277e+06	2.96383e+06	4.39961e+06	2.26666e+06	1.95439e+06	3.88695e+06	247276	943814	299650	939814	654975	418142			994369
ALG10B					6.62429e+06	630830	473437	170733			1.92456e+06		220465	2.93671e+06							849114
ALG11		2.18909e+06	3.06237e+06	1.28976e+06	5.35881e+06	6.53178e+06	1.48767e+07	3.4338e+06	4.9779e+06	3.76627e+06	1.05842e+07	9.67148e+06	8.54569e+06	8.5616e+06	6.78203e+06	1.73389e+07	1.38707e+07	3.54642e+06	3.07434e+06		501808	2.58208e+06	3.04265e+06	959649	1.6213e+06	3.15013e+06	6.18939e+06	1.30908e+06	3.83342e+06	6.84354e+06	6.27203e+06	4.01244e+06	9.48403e+06	1.79407e+07	2.21303e+07	1.73763e+07	6.56162e+06	7.31445e+06	3.71283e+06	6.25112e+06	5.3302e+06	6.37268e+06	4.35908e+06	5.83659e+06	4.79903e+06	6.03933e+06	6.21693e+06	6.4512e+06	1.42717e+06
ALG12							2.92293e+06	860182	1.51126e+06		276482			500662	4.66137e+06	4.58732e+06	2.47152e+06	510751	2.6829e+06	375989	3.0833e+06	1.80056e+06	628700		3.97788e+06	794845	488022		1.54224e+06	2.27759e+06		4.76082e+06	1.07118e+06	5.39017e+06	1.12521e+07	5.43668e+06	2.2385e+06	3.83444e+06	6.03396e+06		815970	2.64282e+06	3.09616e+06	1.94589e+06	395416	307337	4.9713e+06	5.95044e+06	1.28603e+06
ALG13	122908	1.32072e+06	262730	135971		554988	1.07869e+06	535426		87584.1	367817	302719	233130	113469		462176	342014	1.26233e+06	1.60761e+06	3.45203e+06	8.18559e+06	3.49919e+06	1.17109e+06	983055	734711	515574	503801	1.59234e+06	971116	705736	604594	3.89109e+06	1.16379e+06	5.07136e+06	1.76998e+06	257362	1.83552e+06	3.76905e+06	1.33996e+06	5.39062e+06	3.20745e+06	3.24605e+06	4.6799e+06	3.95736e+06	679541	1.66202e+06	5.01707e+06	9.06631e+06	1.06255e+06
ALG14			306950		333225	299359	277958			1.39245e+06	1.76079e+06	2.94178e+06		697336	2.24123e+06	3.52031e+06	5.81765e+06		1.20007e+06		2.42158e+06	1.60829e+06	793695	615263			1.28972e+06	2.4662e+06	265937	898539	895317	2.83488e+06	750208	1.16197e+06	1.00873e+07	2.57842e+06	2.10731e+06	1.32328e+06	1.2405e+06		335187	642204	3.06265e+06	1.87954e+06		1.65076e+06	842866		2.23479e+06
ALG2	1.14533e+07	1.36073e+07	2.77532e+07	7.38576e+06	1.91247e+07	1.29791e+07	1.69727e+07	1.6102e+07	1.1491e+07	2.81928e+07	2.57261e+07	1.28623e+07	1.6608e+07	1.6341e+07	2.35666e+07	3.99186e+07	2.80722e+07	1.55196e+07	8.89002e+06	3.22909e+06	8.90675e+06	2.93415e+07	1.93565e+07	1.40818e+07	1.56743e+07	1.32971e+07	1.9744e+07	2.56206e+07	1.07386e+07	3.05795e+07	1.76374e+07	2.739e+07	2.61144e+07	2.63449e+07	5.2028e+07	1.59902e+07	1.72967e+07	1.90756e+07	3.25255e+07	2.39707e+07	3.1428e+07	3.94422e+07	1.36887e+07	3.49139e+07	2.8686e+07	3.30741e+07	2.58728e+07	9.26578e+06	1.74294e+07
ALG3						526057									3.48328e+06	2.02206e+06	1.07709e+07					347695	1.61302e+06	1.52861e+06	512925		165913	486825	1.46598e+06	290694	904180	2.01098e+06	1.13441e+06	1.79666e+06	3.8295e+06	1.55752e+06	653277	1.72348e+06	2.27943e+06		2.34441e+06	2.4864e+06	944700	5.81901e+06		1.57719e+06	1.09258e+06	501397	1.18039e+06
ALG5	4.7097e+06	1.25949e+07	1.17053e+07	1.34322e+07	1.7633e+07	1.20042e+07	1.11691e+07	9.21601e+06	1.97898e+07	1.37815e+07	3.42886e+07	1.92402e+07	1.89732e+07	1.29449e+07	1.33342e+07	3.49256e+07	5.51502e+07	1.56108e+07	3.71475e+07	8.28998e+06	1.87734e+07	3.75439e+07	2.10208e+07	2.00858e+07	1.31788e+07	1.74361e+07	3.15077e+06	1.47841e+07	9.11138e+06	1.69456e+07	1.70693e+07	6.96568e+07	5.25432e+07	6.95887e+07	3.471e+07	2.18315e+07	1.95489e+07	2.5865e+07	1.23478e+07	4.24686e+06	1.66247e+07	1.81336e+07	2.14834e+07	1.46048e+07	9.22106e+06	8.50704e+06	1.25026e+07	1.36096e+07	2.18488e+07
ALG6		1.2638e+06	2.36653e+06			871891	2.02753e+06	1.82901e+06	1.52165e+06	2.27959e+06	590300	504882	2.35605e+06	1.87208e+06	3.58996e+06	1.7929e+07	3.49013e+07	794294	1.69205e+06		1.61542e+06	3.3262e+06	2.46071e+06	5.08106e+06	3.05222e+06	5.96528e+06	1.5171e+06	5.0824e+06	1.11598e+07	1.11465e+07	4.15859e+06	2.37735e+07	1.01317e+07	9.30009e+06	2.85988e+07	6.60127e+06	8.64028e+06	1.11127e+07	5.25443e+06	1.65241e+07	1.09915e+07	9.68285e+06	4.94154e+06	1.51198e+07	1.00783e+06	9.31204e+06	1.36558e+07	4.9845e+06	1.0021e+07
ALG8					7.28064e+06		895922	1.92563e+06		343706	465143	606723	649716	1.0862e+06	1.07117e+07	8.91835e+06	1.99721e+07				3.83473e+06	2.7854e+06	2.60576e+06	4.76117e+06	984990		1.90104e+06			1.22349e+07	6.22492e+06	1.1712e+07	6.97672e+06	7.14685e+06	8.58764e+06	7.56652e+06		1.4034e+07		4.55542e+06	6.26624e+06	2.98236e+06	7.41618e+06	1.07358e+07	2.85373e+06	1.22235e+07	8.24268e+06	5.1826e+06	1.69359e+07
ALG9	208009	781017	1.83128e+06		2.3603e+06	1.72437e+06	2.41677e+06	2.69901e+06	3.6646e+06	1.67087e+06	4.06025e+06	1.96023e+06	1.78063e+06	1.16886e+06	4.256e+06	1.37151e+07	1.58235e+07	7.44744e+06	6.94235e+06	2.69854e+06	3.61201e+06	4.42965e+06	1.31461e+06	2.81797e+06	2.14007e+06	2.57874e+06	567951	6.21555e+06	1.53039e+06	3.48542e+06	2.95052e+06	1.85296e+06	2.66876e+07	1.43724e+07	1.34572e+07	8.22e+06	8.84419e+06	4.23329e+06	3.5994e+06	1.86121e+06	2.87146e+06	4.22204e+06	1.59608e+06	1.79083e+06	1.75354e+06	3.11664e+06	2.89634e+06	1.905e+06	2.76018e+06
ALK																															738754										164185
ALKBH1																	345159													438642		299484		550612
ALKBH3																									418666	387091									233829		74153.3		379753
ALKBH4																1.6695e+06			503592	481579	446380	234559	905308	214346	690977			477593		203062								1.53116e+06	574020	604049	735719			401111	579562	320113	582623		884465
ALKBH5															1.76559e+06	2.00196e+06			261689	1.24918e+06	558565	1.03368e+06	1.19087e+06	1.60412e+06		2.46021e+06		3.55088e+06	852878	4.43383e+06		2.87928e+06	948495	431515	3.22001e+06	1.17231e+06		1.51104e+07	2.70566e+06	2.53179e+06	1.71884e+06	3.11827e+06		582246	1.48077e+06	2.84526e+06	2.85917e+06	2.09951e+06	1.57392e+06
ALKBH7							179976			1.84534e+07	611038		159743		1.67594e+07	2.36245e+07		1.40981e+06	429625	274796		556928	3.65019e+06	1.69289e+07	739816	662235			992988	2.39304e+06	972737	2.77634e+06	5.54656e+07	2.43554e+06	4.20065e+06	850036	863386	791696			774282	956777	6.53603e+07	191595	3.95703e+06	1.1941e+06	2.33113e+06	871144	1.23948e+06
ALKBH8																															153185						103256
ALOX12																	428107								1.70334e+06		249013		148619				121068
ALOX15		1.39218e+06		1.49563e+07	301157		1.43319e+06	594050		945022	70185.2	154465	1.23318e+06	1.30294e+06					4.99216e+06					1.04456e+06		339077	167090	70603.1			103016	1.24382e+06	1.64366e+06		621503		2.2541e+07	1.83169e+06	140837		2.35418e+06		102843	159102		1.27327e+07		85397.3
ALOX15B		1.63288e+06				164107		521056							506637	1.03363e+06	2.73609e+06		6.81901e+06	736426		509695	774122	1.08593e+06	1.08356e+06	2.28552e+07	4.40709e+06	945957	219357	2.74091e+06		438591	2.41749e+06	910085	75866.8	1.52198e+06	130911	81143.4	1.99182e+06		1.11759e+07	735535	1.78688e+06	6.49843e+06	9.46713e+06	1.69381e+07	7.37506e+06	251163
ALOX5	2.77074e+07	3.71245e+07	3.81841e+07	2.45952e+07	4.23303e+07	3.23985e+07	7.83339e+07	3.78501e+07	3.02933e+07	6.84744e+07	2.73225e+07	3.54175e+07	3.44172e+07	3.71101e+07	3.53918e+07	1.19157e+08	2.6118e+07	3.30108e+07	2.41568e+07	6.76021e+06	3.06226e+07	1.67718e+07	1.73045e+07	3.82954e+07	2.8417e+07	1.35786e+07	3.85839e+07	4.54409e+06	3.20495e+07	3.59069e+07	3.6518e+07	2.86824e+07	3.52685e+07	4.34658e+07	7.56556e+07	1.02969e+07	2.11434e+07	3.64136e+07	2.4621e+07	1.55186e+08	1.59486e+07	3.63854e+07	2.98883e+07	1.11515e+07	1.36631e+07	1.43945e+07	8.64855e+06	1.75474e+07	3.91662e+07
ALOX5AP	5.33736e+07		5.16873e+07	1.19175e+08	1.2422e+08	4.78591e+07	3.59348e+07	9.14342e+07	4.93214e+07	8.91496e+06	1.28123e+08	8.60137e+06	2.21336e+08	5.28809e+07	3.30078e+08	2.74273e+08	1.55205e+08	1.30785e+08	9.95735e+07	6.75506e+07	1.83041e+08	2.67651e+08	2.36835e+08	2.67548e+08	3.97589e+08	5.89637e+07	2.4238e+08	1.82044e+07	1.37414e+08	4.96923e+08	1.21882e+08	1.14213e+08	3.90333e+08	4.03364e+08	3.56068e+08	5.06292e+07	6.9304e+07	4.70614e+07	1.88709e+06	5.55512e+08	2.60352e+08	2.63696e+08		1.31019e+07	9.26548e+07	1.23808e+08	1.53395e+08	6.45189e+07	1.29364e+08
ALPK1																							83614.1							95159.5					585046						37888.6		243897			67435.3			175793
ALPK3															296934	752450	210917	1.41908e+06		230666	616646	714483	1.91528e+06		2.87233e+06		36668.4		828318	543186	1.23032e+06	2.70494e+06		317608	742917		545452	2.22601e+06					1.6899e+06	694670	264218	1.35021e+06
ALPL	435578	532603	6.95853e+06	1.0371e+06	991623	2.59844e+06	7.75504e+06	2.58841e+06	6.03609e+06	5.76469e+06	5.06162e+06	545548	9.20456e+06	1.03902e+07	9.02057e+07	559275	2.48143e+07	2.21882e+07	1.69419e+07	2.47819e+07	5.59633e+06	575950	4.5541e+07	1.10306e+07	4.66676e+07	4.45723e+07	3.5246e+06	4.96556e+06	1.6791e+08	203333	453743	6.28108e+06	1.63009e+06	1.10127e+08	386840	1.11703e+07	1.01173e+07	2.88106e+07	1.27105e+07	691600	721479	1.48436e+07	2.08881e+07	4.68826e+07	1.06248e+07	3.98003e+07	151716	2.3307e+06
ALPP	191989				1.23814e+06		112833		980006	1.21677e+06	2.65207e+06	183209	2.46348e+06	97762							410084													250306			382257	608291						5.29827e+06
ALPPL2																		784520			9.71003e+06										386001			2.38442e+06				1.27133e+06						7.18842e+07				2.22127e+06
ALS2															41424.5							167009						68217.5			70644	170633	274456		165592			573081								209765		903967	109834
ALS2CL							52058.3				77810.3	67319.6	86193.9	46048.7								144432											76011.7					146152		97666.8	1.13914e+06			383814			701745
ALYREF	3.90465e+07	4.41918e+07	3.76194e+07	5.01771e+07	1.4166e+07	3.68239e+07	6.29114e+07	3.02972e+07	3.05896e+07	3.86037e+07	2.344e+07	5.91724e+07	1.66902e+06	4.37292e+07	4.17651e+07	1.26322e+08	1.34064e+07	8.91511e+07	1.07939e+08	1.22017e+08	9.07825e+07	1.16556e+08	1.79275e+08	1.09165e+08	6.25575e+07	8.70473e+07	6.51843e+07	1.31301e+08	7.50091e+07	1.02755e+08	1.35595e+08	2.22363e+08	1.07999e+08	2.26041e+08	2.49166e+08	1.17584e+08	8.28855e+07	2.60877e+08	2.39956e+08	1.34884e+07	1.52155e+08	1.43734e+08	1.78078e+07	4.96722e+07	1.42189e+08	2.43958e+08	1.79186e+08	1.07893e+08	1.42658e+08
AMACR	1.34257e+06		836136	286305	575333	646005			561189		1.05219e+06			1.76817e+06	2.12714e+06	2.08019e+07	5.53044e+07	1.03623e+07	9.12073e+06	8.04265e+06	4.35245e+06	2.86427e+06	1.25744e+06	1.57262e+06	1.33564e+06	1.19955e+06	372948	5.6404e+06	2.17573e+07	2.95873e+06	5.35373e+06	2.10836e+06	2.97763e+07	6.71045e+06	2.04042e+06	1.31726e+07	1.13172e+07	4.52815e+06	4.20119e+06		1.75772e+06	3.88882e+06	3.24794e+06	2.4867e+06	2.19935e+06	1.45433e+07	1.69383e+07	4.70169e+06	4.35248e+06
AMBP	1.25142e+08	7.35657e+07	7.19323e+07	1.11505e+08	2.82905e+08	1.7761e+08	1.18831e+08	1.44713e+08	5.71521e+07	1.9641e+08	2.38537e+08	6.99211e+07	2.34132e+08	1.30973e+08	3.9242e+07	5.13443e+07	3.54583e+07	7.6058e+07	4.24987e+07	4.70378e+07	5.1995e+07	7.25458e+07	2.21169e+07	2.42795e+07	1.67551e+08	6.00145e+07	2.07306e+07	4.00882e+07	2.59205e+07	2.74278e+07	2.27271e+07	3.24804e+07	1.33615e+07	8.94584e+07	6.76916e+07	1.87844e+07	6.13261e+07	7.0686e+07	2.39388e+08	1.60794e+08	2.81891e+07	5.76208e+07	7.84397e+07	5.3085e+07	3.58416e+07	5.19432e+07	3.8087e+07	1.32792e+08	3.61661e+07
AMBRA1																			171706		227200		97747.2					71003.6		60777.6	306097	113359		99511.7	464452	273713			178818
AMDHD2		1.9918e+06	1.49762e+06	1.78785e+06	757766		781336	288496		574263		1.36116e+06	1.27171e+06		2.09267e+06	3.91787e+06		360614	8.58233e+06	2.55003e+06	6.35339e+06	6.57045e+06	3.13376e+06	3.625e+06	3.09904e+06	2.66634e+06	1.04312e+06	1.90074e+06	1.89733e+06	3.339e+06	384685	4.31375e+06	2.02925e+06	1.01921e+06	4.07948e+06	567857	3.87376e+06	2.93412e+06	4.58624e+06	1.09885e+07	2.8213e+06	8.41133e+06	615409	1.24931e+06	3.94272e+06	9.88663e+06	2.19857e+06	5.83846e+06	5.20842e+06
AMER1																													46527.9	1.0148e+06	13002.6
AMFR			481529		311242		1.40542e+06	395120	1.33356e+06	893172	2.74771e+06	678505	1.55302e+06	184158	2.10888e+06	2.28455e+06	3.84948e+06	2.50557e+06	967228	1.80775e+06	154447	608691	754557	619987	487858	682245	410974	225211	504656	1.82036e+06	3.14144e+06	1.66863e+06	1.72291e+06	3.69213e+06	3.62337e+06	2.66563e+06	298613	1.07293e+06	1.20207e+06	327467	1.08518e+06	1.2137e+06	232021	391619	703258	721204	1.35153e+06	792002
AMICA1																653671																								2.77435e+06
AMIGO2																				167771		158628		216695	1.08258e+06					457288	81338.6	535634	632900		767505	149402		401230		1.18781e+06	264471	243322	167864		169455	796580	592784	178041	236365
AMMECR1															4.6084e+06	5.23132e+06							9.17309e+06								602592
AMN1
AMOT																						72938										222068	229325	202362		494582							60898.5			567617
AMOTL1	452344	187360	708166		452862	95999.9	551909	496835	762070	698417	2.00464e+06	1.0004e+06	1.82591e+06	882980	178717	105352		741930	328445	138796		112406	104307				235223			276033	546999	151888			826578		76395		102996			227852	242264			86923.1	13132.5	168570
AMOTL2															875207	123430			266410												780075				402751			111062	451143			337389					313998
AMPD1																				6.63609e+06												118661							2.54646e+06	4.83538e+06
AMPD2	949804	4.73902e+06	2.31382e+06	1.18708e+06	3.19508e+06	2.13012e+06	5.46433e+06	2.50544e+06	1.4107e+06	4.34583e+06	3.29924e+06	1.73738e+06	1.91363e+06	3.87375e+06	8.88934e+06	4.2697e+06	7.11024e+06	1.38561e+06	2.69949e+06	5.66141e+06	1.23415e+07	8.11367e+06	2.36143e+07	1.24935e+07	3.24777e+06	2.80192e+06	1.12946e+07	9.05101e+06	5.02503e+06	2.78838e+06	1.23437e+07	7.10653e+06	2.0778e+06	6.27341e+06	1.10349e+07	4.72837e+06	3.1762e+06	4.63343e+06	5.69835e+06	9.2582e+06	1.1627e+07	6.58404e+06	1.3622e+07	9.59273e+06	4.78589e+06	9.71064e+06	6.95866e+06	7.37915e+06	6.09651e+06
AMPD3	240875	6.08076e+06	2.10814e+06	768258	1.52739e+06	1.45528e+06	2.8702e+06	959954	767952	1.60522e+06	1.44491e+06	2.48391e+06	4.27449e+06	499961	3.56044e+06	5.39463e+06	3.47824e+06	3.43641e+06	979670	2.07578e+06	5.4966e+06	6.83988e+06	3.19123e+06	4.48322e+06	1.66507e+06	1.61384e+06	1.48327e+07	3.79368e+06	3.95145e+06	1.70747e+06	9.55129e+06	5.32562e+06	2.55991e+06	6.97983e+06	1.07479e+07	1.07116e+06	2.53718e+06	6.86348e+06	6.53613e+06	3.45625e+07	7.56544e+06	5.7876e+06	1.14779e+06	1.57866e+06	2.97104e+06	1.35237e+06	5.39396e+06	4.88318e+06	1.95641e+06
AMPH																															839948	124234										115502					1.24506e+07
AMT	84187.3	89260					251597	58087.2			503018		4.35479e+06			885998		1.45259e+06			8.68054e+06							975392				823494						169736		364191			3.11483e+06	1.83983e+06		517391		9.00645e+06	2.75529e+06
AMY1A															702534	57032.7	399978	523187		2.15346e+06	3.73423e+07	1.74248e+06	448858			3.83735e+06		131393		3.81929e+06			2.02759e+06	3.81568e+07	215861	1.12548e+06	1.98826e+06		910283	2.47918e+06	4.87923e+06	213500	2.64446e+07	1.58145e+07	2.55876e+06	1.61257e+06		53824.2	750705
AMY2A																								391870
AMZ2																					394580			364941						184493	1.13571e+06						178016	925141		1.50688e+06	471778		249555	1.27472e+06		509863	902411	1.13059e+06	754620
ANAPC1		122857				34660.1	43347.6	168380	78528.2	56261.1	146499	175222	52393.6	87572.3	409836	1.04307e+06	577817	20087.7	529686	310727	657407	620803	220007	78710.3	386701	386142		84527.2	221461	1.2462e+06	613176	1.33129e+06	517453	1.12845e+06	513367	686080	690181	723868	124085	239462	1.84012e+06	591649		1.51531e+06	522996	843399	724138	467254	512259
ANAPC10								1.14816e+06					669662							2.81914e+06	2.91001e+06			314308			790560	908801	987913	593903	1.02619e+06	630869	1.81081e+06	3.37434e+06	952639	792654	505791			1.1209e+06		1.56486e+06		1.11415e+06	1.19253e+06	1.21156e+06	656794	522847	1.36804e+06
ANAPC13																	1.7347e+06								805569					3.11166e+06		1.91119e+06		814902	1.52768e+06	1.22405e+06	647356	1.57719e+06			1.24064e+06	2.31899e+06		2.97162e+06		1.03764e+06	679449		1.55294e+07
ANAPC16																												1.5736e+06			1.09009e+06			1.1158e+06	946566		868320	1.58638e+06	804511		727529		651605	1.40786e+06					1.08663e+06
ANAPC2						107088				52843.3	67170.2	74051.3			1.3116e+06	1.09215e+06			157597	272587	172794	352808		128245	215106	119968			352029	440865	453282	689388	1.43005e+06	205952	1.20686e+06	1.88429e+06	803587	159180	226414	650418	642843	319866		559510		142171	211055	509616	165377
ANAPC4								134604			36549.4	295586		329863	1.2427e+06	2.16894e+06	1.19222e+06	240405	439025	269951	541458	783331	517386	533011	291534	311687	288754	50900.8	180680	526346	790858	1.48853e+06	571366	1.00825e+06	2.5734e+06	2.7584e+06	137104	1.68803e+06	789495	1.15334e+06	2.48638e+06	1.41244e+06	160695	1.36416e+06	850852	1.35359e+06	1.14802e+06	64784	823264
ANAPC5	113954	128828	142127	166809				218307			98102.9	230664			210961	1.14373e+06	1.26967e+06		504790	34601	399598	739772	533319		178532	308149	119430	164595	1.10334e+06	3.7183e+06	1.02948e+06	3.82042e+06	434087	1.16783e+06	2.74021e+06	2.05204e+06	1.08466e+06	3.73057e+06	81997.4	501729	2.11705e+06	4.81821e+06	110200	1.01134e+06	695708	732740	2.27491e+06	240447	359172
ANAPC7	483803	1.09441e+06	285475	297940	724107	1.112e+06	544661	2.92125e+06	186147		2.3192e+06	2.03111e+06	544562	1.43944e+06	1.44075e+06	2.46095e+06	696102	992639		1.23215e+06	2.37786e+06	3.36166e+06	1.50452e+06	3.19234e+06	1.2135e+06	332923	1.22942e+06	1.64128e+06	591424	5.68735e+06	1.16322e+07	1.69897e+06	3.27383e+06	2.84864e+06	4.52718e+06	2.09834e+06	2.0152e+06	2.76175e+06	1.23113e+06	1.16119e+06	2.5946e+06	3.43473e+06	566005	3.73671e+06	1.07537e+06	1.23412e+06	1.14113e+06	2.32884e+06	2.24793e+06
ANG	2.85592e+07	3.58938e+06	6.35759e+06		795134	4.57194e+07	534310	2.31898e+07	4.20127e+07		4.34535e+06	4.46054e+06		1.67471e+07		4.218e+06		1.32241e+07	1.70467e+07	3.6104e+07	5.0644e+07	7.49471e+07			1.62487e+08		1.94802e+06	717900	1.23277e+06	1.77037e+07	2.65806e+06	2.57033e+06	3.15991e+06	4.70702e+06	1.48844e+07	8.50556e+06	2.79922e+06	3.00036e+07	2.43721e+07	4.52861e+07	4.91782e+06	9.78451e+06	2.62383e+07			4.98374e+06	2.52945e+06	1.62252e+08	4.4569e+06
ANGEL1																	335341		2.83056e+06												130825			472098	80528.4											66739.1	165502
ANGEL2															814235	117714					312089		144887					414082		1.27771e+06	179447	1.72992e+06		617353	143997	276034	492067	393750	144242		606537		415230	1.31548e+06		178500	749252	224221
ANGPT1					289153		600337	359190		84181.2	1.52492e+06		354879	310299				669071
ANGPT2			2.35925e+06		193763		1.7734e+06	2.23819e+06	667407	166536	718848	1.84705e+06		1.0705e+06		152082										2.61446e+06									563024	605958								616621
ANGPTL1										1.49007e+06																														6.83253e+06
ANGPTL2	1.92565e+06	4.40944e+06	4.01728e+06	4.23201e+06	2.90725e+06	2.50831e+06	7.04385e+06	1.9046e+06	1.32059e+07	3.16484e+07	3.02852e+06	6.10345e+06	8.98982e+06	1.06937e+06	9.23739e+06	2.13846e+07	2.67772e+06	4.34445e+06	446165	3.30083e+07	1.68325e+07	2.15181e+07	5.97045e+06	7.70716e+06	3.63632e+07	410120	8.8602e+06	5.92804e+06	2.66352e+06	2.35312e+07	2.93385e+06	1.3977e+07	2.49427e+06	9.59197e+06	6.7816e+07	5.99069e+07	2.42319e+06	2.24656e+07	1.48081e+07	1.19949e+07	1.85185e+06	1.73611e+07	6.78595e+06	217433	1.79498e+06	1.75383e+06	7.69834e+06	7.10532e+06	1.42386e+07
ANGPTL4																		896906		363200	1.8183e+06	9.48948e+06		717575	715965		6.77681e+06			773551			2.468e+07	3.70461e+06	2.4413e+07	2.25581e+06		721937	2.04781e+06	1.31695e+08		397267	412249		428622	165266		448294
ANGPTL6										404164	224365		403294																		184153			485170					262790									445599
ANK1	5.49036e+07	2.76537e+08	8.33365e+07	2.90241e+08	1.39375e+08	7.41503e+07	5.86117e+07	5.61157e+07	1.49648e+07	3.30892e+07	7.94966e+07	1.12285e+08	1.12611e+08	1.72155e+08	7.09248e+06	6.36394e+07	3.08884e+06	3.4427e+07	3.0736e+07	911835	2.60932e+07	4.94269e+07	3.07208e+06	2.1862e+06	5.61835e+07	8.48825e+06	1.20777e+06	6.77954e+06	5.43009e+07	878089	1.5034e+06	7.42339e+06	124910	1.84683e+06	1.4899e+06	2.62772e+06	3.0568e+06	3.70583e+06	2.59172e+06	9.20651e+06	2.00884e+06	2.68421e+06	8.75659e+06	945203	92442	296982	5.1883e+06	3.6213e+06	1.08759e+06
ANK2	1.01781e+06	1.136e+06	1.91935e+06	584361	330233	1.53666e+06	632655	931845	2.82505e+06	511727	472891	491038	1.18118e+06	1.73601e+06	1.30179e+06	771003	1.11216e+06	166227	1.808e+06	101078	620384	832828	490130	789480	624571	399379		109147	155283	1.20867e+07	32388.2	445979		360875	146894	1.00241e+06	1.56577e+06	537044	990650		517083	287321	781857	316284	473071	741371	510474	662092
ANK3	2.18067e+06	1.23818e+06	1.10925e+06	321567	842384	799394	1.69961e+06	1.67339e+06	981112	1.48528e+06	4.46172e+06	2.81689e+06	1.98353e+06	2.96124e+06	4.17255e+06	3.53098e+06	252423	3.20022e+06	5.26963e+06	1.19354e+06	4.93116e+06	987031	3.90372e+06	2.51151e+06	3.90644e+06	2.3412e+06	260287	1.7719e+06	1.17074e+06	2.63709e+06	480536	4.04796e+06	4.89949e+06	1.52989e+06	4.47567e+06	3.26985e+06	4.25212e+06	2.20793e+06	3.21638e+06	239056	5.85335e+06	2.01717e+06	6.49796e+06	58991.7	5.91711e+06	7.12015e+06	6.32077e+06	2.86881e+06	6.32034e+06
ANKFY1	6.13763e+06	1.05271e+07	1.03576e+07	8.17789e+06	1.90914e+06	3.21451e+06	6.63097e+06	6.18249e+06	5.05997e+06	5.27139e+06	2.05875e+06	1.58569e+07	6.26065e+06	5.3007e+06	1.57396e+07	1.45251e+07	1.20414e+07	4.77516e+06	6.40107e+06	7.82664e+06	1.18259e+07	6.60517e+06	9.84794e+06	9.44285e+06	1.04123e+07	1.74568e+07	1.35278e+07	6.56126e+06	7.18732e+06	1.34755e+07	1.28388e+07	1.36231e+07	4.19797e+06	6.78677e+06	1.03143e+07	5.5326e+06	9.73435e+06	1.14208e+07	9.05284e+06	7.83195e+06	2.15725e+07	9.99722e+06	1.09331e+07	8.84622e+06	4.47881e+06	1.35276e+07	6.45371e+06	8.98991e+06	1.14125e+07
ANKH																						1.63008e+06							427643	1.37924e+06		904758		1.49151e+06	1.00083e+06			644772			629955	124540
ANKHD1	374722	496472	397887	168329	94033.2		401411	416251	121397	199147	293865	589216	1.52816e+06	325621	2.286e+06	3.0432e+06	659015	1.02799e+06	2.046e+06	3.16513e+06	1.33839e+06	1.54403e+06	2.10139e+06	3.93127e+06	2.4802e+06	2.98533e+06	1.4592e+06	1.65004e+06	1.58033e+06	2.19055e+06	4.09566e+06	2.95509e+06	2.2382e+06	1.15372e+06	2.11027e+06	1.26558e+06	7.40202e+06	1.9125e+06	3.11724e+06	1.18116e+06	3.44539e+06	3.58846e+06	2.24839e+06	3.44156e+06	1.36336e+06	4.44605e+06	1.86957e+06	5.90661e+06	3.02195e+06
ANKIB1					98190.1			194959	300245		120350	44738.3			209537	121914	127359	67078.3		336474	341539	577867	66062.8	49930.9		76843.2	233944		447165	349515	1.06721e+06	142861	262639	679700	2.38303e+06	171915		239911		158318	629435	190815	276274	583945	100856		307066		179984
ANKLE2		363945						39725.2	278766	78137.9	109441	360273	585743		414415	1.26513e+06	356338	137709		1.04929e+06	185626	313143	278756	454197	242127	172193	3.29509e+06	677978	134841	1.15099e+06	5.51067e+06	1.40102e+06	597440	1.83329e+06	3.37894e+06	863583	176718	2.23432e+06			1.31614e+06	603092	361539	62470.7	1.09828e+06	629358	704739	77621.8	166037
ANKMY2		670934		1.01903e+07			257406	911592		2.76861e+06		158430			1.21863e+06	3.14443e+06	1.53325e+06	113937	1.12735e+07	2.32165e+06	3.11193e+06		2.13281e+06	3.49096e+06	2.30289e+06	1.21443e+06	577643	3.58346e+06	2.92558e+06	435579	3.99951e+06	1.08525e+06	1.62372e+06	1.9861e+06	525096	756123	8.13739e+06	1.07736e+06	1.13905e+07	8.41607e+07	1.29575e+06	1.44091e+06	953106	3.95435e+06	747980	2.90046e+06	160457	2.30452e+06	1.94807e+06
ANKRD10																												222885	710995		401589
ANKRD11																139655															650751	631389		156727	69411.5	342685	483687	48801.8		1.99229e+06					285023		43988.5
ANKRD12															62027.5						587779			561197												102714				111925	135454					68073.1			85794.2
ANKRD13A	622647	1.36065e+06	1.015e+06		1.21547e+06	242098	698672	1.03933e+06	620673	996315	1.63601e+06	2.07542e+06	2.2957e+06	1.6191e+06	5.14202e+06	3.70806e+06	6.16665e+06	201124	2.36857e+06	1.0746e+06	3.80399e+06	218150	5.97531e+06	830532	948689	3.43204e+06	2.52576e+06	1.22497e+06	2.22932e+06	7.5566e+06	3.23231e+06	3.93932e+06	4.37586e+06	5.61218e+06	6.55721e+06	1.92176e+06	2.21205e+06	3.80561e+06	5.4604e+06	6.2236e+06	2.80422e+06	3.55503e+06	1.1583e+06	754540	2.33246e+06	6.92033e+06	2.22161e+06	1.63964e+06	3.97132e+06
ANKRD13D															241634								68296.1	195256									246201					81465.7		185783
ANKRD16																212538			473864		137967					312112	89962.6					347755			326017		118551	535493		239879	446359			742914	463804	288700			251301
ANKRD17		28523.8					175875	77169.7	279844		64434.3	71966.2		32240.2	495712	576662	70820.3	597437	331253	380592		414419	143861	125433	140098	123529	125744	905092	305632	522045	1.37574e+06	453362	335846	353552	669849	460827	553263	732051	291794	32989.4	596774	314147	38300.9	1.0178e+06	402308	189150	982067	158387	539238
ANKRD22		2.74963e+07	2.03058e+07		820866		3.51755e+06			2.34757e+06	977299	1.65745e+06		1.42293e+06	3.7465e+06	4.61386e+06	5.37704e+06	1.321e+06	3.37908e+06	3.22023e+06	2.42918e+07	2.14012e+06	2.31767e+07	1.03066e+07	2.35784e+07	2.53489e+06	8.2283e+06	5.31484e+06		2.4863e+06	7.42095e+06	9.94072e+06	9.0901e+07	2.31591e+07	3.77704e+07	3.24509e+06	2.98078e+06	1.02569e+07	2.33506e+07	6.25113e+07	2.20527e+06	3.09475e+06	7.77572e+06		3.14661e+07	6.20175e+06	2.69106e+07	1.77804e+07	7.59757e+06
ANKRD27	82748.1		41939.6		137848			46919.4	158118		471208	419995			147908	134455		91813.6					91941	149960	103755					202417		257257	234032	363306	393974		239542	142570	124624	164789		102270					211395	18543.5
ANKRD28							844883	144166	480443		142443	279028	571961		3.03787e+06	2.5406e+06	735772	654520		772232	136977	3.68187e+06	2.52805e+06	1.74612e+06	677563	315798	1.42657e+06	1.51481e+06	691108	1.19855e+06	4.82851e+06	5.1059e+06	4.04556e+06	1.09932e+06	1.28824e+06	971013	473019	2.57654e+06	624826	6.06159e+06	1.88138e+06	624988	152063	2.45856e+06	1.63192e+06	1.74838e+06	2.74591e+06	1.10263e+06	1.48547e+06
ANKRD35															72356.7				2.12616e+06								2.09308e+06			749775			264510			72683.2				1.91886e+06			93645.3			57570.6
ANKRD36															105159	161517						54010.5			213655			116237																			85043.2
ANKRD39																												384061		368212	301783							181782
ANKRD40																	457469	512580				795822											671595				165458
ANKRD44	2.63288e+06	5.88905e+06	6.39801e+06	1.68041e+06	1.88506e+06	6.6903e+06	5.30434e+06	3.89005e+06	4.35615e+06	5.01345e+06	3.41058e+06	4.3212e+06	6.43607e+06	1.83403e+06	4.96662e+06	1.34304e+07	3.8211e+06	4.36211e+06	6.10741e+06	4.41695e+06	1.14559e+07	2.91276e+06	8.12172e+06	3.70391e+06	4.60313e+06	2.41143e+06	5.72324e+06	3.66106e+06	4.69064e+06	2.59885e+06	8.78698e+06	5.80853e+06	2.94984e+06	8.41244e+06	7.07658e+06	1.89634e+06	5.02161e+06	4.10171e+06	5.0219e+06	1.48404e+07	8.0261e+06	9.14748e+06	4.19397e+06	3.93585e+06	9.57589e+06	1.11525e+07	7.26588e+06	7.58218e+06	5.7564e+06
ANKRD46										376161	1.9939e+06						988191	2.92738e+06				462713		619246						2.59693e+06	715567	1.49662e+06						443290									1.54821e+06
ANKRD49															193182																2.57393e+06	740990			397761					436971	744452	588639		1.21056e+06		694235	541257
ANKRD50			195200				196936	494960	523868		332021	370408	23143.5		792446	105031		173742	199470	99264.4		76473		578378	339975	224175			245578	1.20039e+06	5.22525e+06	309360	49376.2		631038		160979	93981	144564	176481	855097	203759	61671.8	359855	889736	170163	478644		221845
ANKRD52																		407898			35496	44389.1							372137		1.72739e+06	65415.9		86300.6	361280			297054		550825	138845			241874	1.98092e+06		62620.9
ANKRD54															1.73497e+06					610997			1.44839e+06							604485		357894					338936	699234	454320	2.26558e+06	390123	468790		347453		4.84727e+06	2.3257e+06	1.35009e+06
ANKRD65																						242604
ANKS1A	137877	4.89063e+07	692366	1.89909e+07	236189	880307	535556	614722	53076.1		859985	6.76103e+06	1.61921e+06	837750	3.98253e+06	7.36667e+06	411134	2.01627e+06	573637	1.06442e+06	1.23909e+06	469801	5.50037e+06	5.55753e+06	510027	199456	1.95931e+06	2.70856e+06	709251	2.5478e+06	3.49095e+06	2.06161e+06	914244	606865	348821	1.5693e+06	2.74573e+06	2.13435e+06	1.10521e+06	1.93946e+06	2.00267e+06	1.19825e+06	1.17318e+06	9.76116e+06	1.67681e+06	1.12515e+07	2.95979e+06	3.6931e+06	5.35667e+06
ANKS1B
ANKS6																					80500.4			27305.5																						413798	61263.5
ANKZF1																503575	170963		257888	480953	1.98539e+06	1.10856e+06					273651	1.32729e+06	134120	106335		641472	286246	672181	2.65803e+06	1.36562e+06	154510	1.80583e+06	734106	516462	7.62009e+06	184984		997300	1.59146e+06	803626	371492	206713	460508
ANLN																526752				230220		1.15461e+06						819294			405875	1.01554e+06	90919.4	80383.8	126492	315030		314029		151354	62837.7	166172		76558.8	479316
ANO1				515945	2.03533e+06	685418	252575	913738		2.58501e+06	2.22959e+06	298358	3.98984e+06	816536		163160			1.06969e+06			315526					1.91529e+06			1.79433e+06	1.35779e+06	103369		734829	1.31897e+06	840925			257356			400763	577755	755953	540503	278417	1.64512e+06	1.29629e+06
ANO10	4.96731e+06	4.29352e+06	5.30057e+06	4.15741e+06	1.454e+07	7.50802e+06	1.53647e+07	5.8461e+06	7.6345e+06	4.89034e+06	1.67303e+07	1.3402e+07	1.11289e+07	5.44418e+06	1.00103e+07	8.9249e+06	1.09907e+07	4.96958e+06	2.07615e+06	1.58535e+06	2.24135e+06	1.37169e+07	2.57514e+06	4.70264e+06	6.24466e+06	7.67667e+06	4.74337e+06	4.49214e+06	2.61461e+06	4.0443e+06	8.5286e+06	7.76086e+06	1.31603e+07	2.75432e+07	1.75955e+07	1.08115e+07	5.53736e+06	9.83097e+06	6.38002e+06	2.4438e+07	3.81254e+06	9.36958e+06	7.25456e+06	6.61072e+06	2.29453e+06	5.02766e+06	9.48496e+06	7.01282e+06	2.06364e+06
ANO6	6.31223e+06	1.5398e+07	8.40579e+06	1.387e+07	3.3342e+07	1.87658e+07	3.64953e+07	2.08714e+07	1.79481e+07	3.1964e+07	4.34353e+07	3.46103e+07	4.51565e+07	2.61024e+07	5.26233e+06	7.88275e+06	1.20646e+07	7.4285e+06	3.71514e+06	6.16658e+06	2.72041e+06	4.56497e+06	4.05775e+06	2.57588e+06	4.46521e+06	1.49435e+06	1.97779e+06	1.75758e+06	2.89442e+06	5.39836e+06	7.53698e+06	5.12831e+06	5.6839e+06	3.52029e+06	6.03612e+06	6.01978e+06	1.08945e+07	1.03124e+07	8.97458e+06	8.70488e+06	6.38622e+06	4.3209e+06	7.65136e+06	1.30243e+06	379887	4.15838e+06	3.29721e+06	5.53176e+06	1.89016e+06
ANO7																																5.11618e+06			1.35691e+06
ANO8			47646.4					7.79012e+06		1.64512e+06		24497.3		335547	42825.2	73684.4		2.08633e+06	5.15163e+06			4.42606e+06	1.75559e+06	25787			680303				3.92092e+06	1.46034e+07	365039	2.15085e+06	304121		1.72349e+06	614380	6.55207e+06		1.45623e+07	3.52773e+06	45057.2	8.24511e+06		39104.7			58502.4
ANO9																	1.15529e+06													245800				138495	588241	416145	223736		358928				179562			401925	137602		169409
ANP32A	4.99855e+07	1.82768e+07	3.10334e+07	4.19362e+07	1.82838e+07	1.45188e+07	2.50086e+07	1.95511e+07	9.85833e+06	5.13243e+07	2.47192e+07	7.1084e+07	4.27112e+07	6.23911e+06	3.24565e+08	4.1989e+08	2.37313e+07	8.07041e+07	2.35167e+08	1.59581e+08	1.63557e+08	1.44646e+08	2.31516e+08	9.34964e+07	2.22028e+08	1.40112e+08	1.23492e+08	2.5679e+08	1.85509e+08	1.4772e+08	1.42436e+08	1.55595e+08	7.84687e+07	6.0422e+07	3.07573e+07	6.55967e+07	1.70425e+08	1.7471e+08	1.85549e+08	5.13864e+07	1.67475e+08	2.19167e+08	1.12933e+08	4.70167e+08	1.40302e+08	3.11005e+08	1.98886e+08	9.80932e+07	2.48049e+08
ANP32B	6.09656e+07	7.2364e+07	4.20764e+07	3.63495e+07	9.53645e+06	1.02056e+07	2.94643e+07	4.90161e+07	2.62817e+07	3.36764e+07	1.41607e+07	3.08175e+07	4.85739e+07	2.59173e+07	1.43493e+07	7.42472e+07	5.62788e+06	2.99626e+07	1.39162e+08	8.72891e+07	1.32239e+08	8.75137e+07	1.66267e+08	2.05176e+08	1.2447e+08	1.93111e+08	6.31346e+07	7.08594e+07	9.14401e+07	6.80907e+07	1.18606e+08	1.37496e+08	7.18492e+07	5.40039e+07	6.5826e+07	5.76745e+07	1.05848e+08	1.72294e+08	1.56627e+08	1.36642e+08	1.02383e+08	1.78354e+08	1.18652e+08	3.11955e+08	1.06585e+08	1.86962e+08	2.83749e+08	1.01753e+08	1.08415e+08
ANP32E	1.8864e+07	2.56719e+07	5.20536e+06	1.60205e+07			3.7957e+06	2.10749e+06	4.98832e+06	1.3081e+07	993000	2.06646e+07	2.58838e+07	2.72886e+06	9.16667e+07	1.63582e+08	4.5743e+07	1.85474e+07	1.11857e+08	5.20136e+07	6.09112e+07	8.42191e+07	9.13963e+07	7.0716e+07	1.06566e+08	3.97547e+07	6.50772e+07	1.14145e+08	9.89486e+07	1.40944e+08	2.27932e+08	2.29416e+08	1.96577e+08	2.95886e+07	2.00718e+08	9.96986e+07	9.85216e+07	2.27037e+08	8.07837e+07	1.34264e+08	1.22833e+08	1.52351e+08	5.25392e+07	1.27858e+08	7.35554e+07	1.42566e+08	1.86178e+08	9.22321e+07	5.91864e+07
ANPEP	5.44789e+06	2.97657e+07	1.77433e+07	1.77298e+07	1.26632e+07	7.75373e+06	2.12639e+07	8.34597e+06	9.25816e+06	8.60225e+06	1.70191e+07	8.86458e+06	1.12233e+07	8.35497e+06	5.63459e+07	9.86842e+07	3.53707e+07	1.5365e+07	1.92987e+06	1.93397e+07	5.40839e+06	1.41247e+07	1.69383e+07	1.79975e+07	1.03239e+07	1.41737e+07	3.70927e+07	1.49056e+07	1.25913e+07	1.62988e+07	1.07742e+08	1.27673e+08	9.53476e+07	7.23493e+07	3.25334e+07	4.4781e+07	1.92476e+07	3.50115e+07	4.08115e+06	6.02022e+07	1.23773e+07	2.76725e+07	5.31181e+07	1.10124e+07	3.90676e+06	2.34541e+07	6.93724e+06	1.58594e+07	1.83541e+07
ANTXR1			1.62947e+06	4.82031e+06	6.22322e+06	1.43506e+06	5.43296e+06	2.20699e+06	5.03871e+06	7.91243e+06	5.2469e+06	1.52542e+06	3.76811e+06	6.36895e+06	8.37748e+06	1.18596e+07	4.29373e+06	7.02217e+06	1.55949e+06	1.28768e+07	2.33289e+06	2.37024e+07	3.4822e+06	2.64204e+06	967601	527109	2.5352e+06	1.20958e+06	1.27054e+06	1.28727e+07	2.93174e+06	3.25126e+06	775493	4.3602e+06	6.51159e+06	9.99252e+06	1.84071e+06	5.39595e+06	390055	2.31091e+06	5.13594e+06	6.24592e+06	4.06314e+06	919629		1.22714e+06	5.31366e+06	668085	6.12742e+06
ANTXR2	426199	2.35187e+06	848924		2.48854e+06	175628	3.44841e+06	5.58462e+06	1.64987e+06	8.51851e+06	7.98662e+06	2.16792e+06	747094	9.63722e+06	1.10006e+06	6.46668e+06	7.06062e+06	2.60487e+06		2.73922e+06	774670	2.10011e+06	1.78577e+06	841624	4.10318e+06		501264	375997	1.00406e+06	1.71494e+06	2.89702e+06	3.2173e+06	4.87219e+06	407398	4.59314e+06	4.26299e+06	1.79472e+06	668568	2.06216e+06	688813	427189	345063	467445	454552	1.00175e+06	524018	1.72602e+06	258936	2.73542e+06
ANXA1	1.25115e+09	6.90136e+08	1.63158e+09	1.34769e+09	8.34086e+08	1.13746e+09	1.35974e+09	1.65746e+09	1.49629e+09	1.18252e+09	1.18472e+09	1.79541e+09	9.64126e+08	1.50029e+09	1.2638e+09	1.17218e+09	5.68084e+08	1.36386e+09	5.4548e+08	1.75528e+09	1.06287e+09	1.31158e+09	9.14984e+08	9.66857e+08	7.64266e+08	6.5757e+08	1.35743e+09	1.94432e+09	1.22217e+09	7.93161e+08	1.57605e+09	5.8659e+08	1.84685e+09	6.4758e+08	1.74784e+09	9.35868e+08	1.05847e+09	1.8909e+09	7.1349e+08	2.0872e+09	1.44894e+09	1.29604e+09	1.86488e+09	6.68999e+08	1.17924e+09	1.09237e+09	1.39943e+09	1.01327e+09	1.00299e+09
ANXA10																		2.59818e+06		1.55161e+06	116837						311765					1.08846e+06							1.03344e+06			1.23724e+06				198878	2.57871e+06		158925
ANXA11	1.35713e+08	1.56023e+08	2.37541e+08	1.87116e+08	2.08878e+08	1.7761e+08	2.97952e+08	3.38364e+08	2.56614e+08	2.79485e+08	3.86838e+08	3.24864e+08	3.00303e+08	3.09861e+08	3.3438e+08	4.26846e+08	2.10737e+08	3.20131e+08	1.73648e+08	1.95144e+08	2.44334e+08	2.62478e+08	2.87951e+08	2.23493e+08	1.98722e+08	1.35597e+08	2.14739e+08	2.64623e+08	1.5982e+08	2.56267e+08	8.90313e+07	2.72118e+08	2.09855e+08	2.51188e+08	2.33304e+08	2.25722e+08	1.65833e+08	2.06118e+08	2.29039e+08	3.08266e+08	1.99673e+08	1.87219e+08	3.07109e+08	2.39144e+08	2.1648e+08	1.85655e+08	1.78421e+08	1.63688e+08	1.76008e+08
ANXA13
ANXA2	3.50437e+09	3.75725e+09	4.64707e+09	3.33427e+09	4.83339e+09	3.98307e+09	5.32702e+09	4.83172e+09	3.80595e+09	4.2291e+09	6.09209e+09	4.91621e+09	6.89217e+09	4.55897e+09	5.77748e+09	5.98542e+09	1.92156e+09	4.84619e+09	1.3395e+09	2.4639e+09	2.13787e+09	2.39037e+09	3.55122e+09	2.95747e+09	2.9959e+09	1.63485e+09	2.46544e+09	3.81332e+09	2.71316e+09	5.99842e+09	4.24833e+09	5.28114e+09	8.13242e+09	2.85418e+09	4.0325e+09	2.3343e+09	5.04882e+09	3.3018e+09	2.68298e+09	1.61192e+09	4.56928e+09	2.89757e+09	3.28787e+09	2.0957e+09	1.59006e+09	1.82894e+09	3.20307e+09	2.42422e+09	1.92307e+09
ANXA2P2																											81662.4						1.23759e+06
ANXA3	3.96189e+08	9.55423e+07	1.8302e+08	3.04791e+08	3.09105e+08	1.66556e+08	3.34137e+08	4.22162e+08	1.025e+08	2.76219e+08	3.79283e+08	5.1938e+08	2.86698e+08	2.7117e+08	9.6424e+07	5.59576e+07	5.8609e+07	2.48469e+08	5.05538e+07	1.47563e+08	1.13104e+08	8.07885e+07	1.89764e+08	1.14866e+08	6.31569e+07	1.72273e+08	5.07752e+08	1.73508e+08	1.00688e+08	6.94802e+06	1.65789e+08	9.31205e+07	1.08743e+08	4.9302e+06	2.02991e+07	3.7867e+07	1.47973e+08	9.41709e+07	3.77862e+07	9.67721e+08	5.14632e+07	1.47148e+07	3.00198e+08	5.23617e+07	2.61948e+07	2.293e+08	2.2138e+08	1.21386e+08	1.93176e+08
ANXA4	4.1374e+08	2.47399e+08	5.30477e+08	3.20984e+08	4.59527e+08	5.33789e+08	5.75446e+08	5.76016e+08	4.81339e+08	5.17554e+08	6.05762e+08	5.46699e+08	4.39575e+08	6.09822e+08	7.46311e+08	9.84371e+08	7.052e+08	4.86457e+08	3.29599e+08	4.18776e+08	7.49479e+08	3.91641e+08	3.42065e+08	2.59664e+08	4.50161e+08	4.3585e+08	4.9501e+08	3.23854e+08	2.74524e+08	3.79376e+08	3.28177e+08	1.07705e+09	5.99813e+08	3.76274e+08	2.78764e+08	3.44494e+08	9.00321e+08	4.22081e+08	3.51035e+08	4.21311e+08	3.8938e+08	3.44794e+08	4.53644e+08	4.17926e+08	2.89882e+08	1.05554e+09	7.32123e+08	6.76436e+08	4.06976e+08
ANXA5	7.76828e+08	1.0219e+09	7.42581e+08	6.94269e+08	5.6138e+08	7.88145e+08	9.62382e+08	1.32056e+09	7.0091e+08	1.01542e+09	5.74001e+08	1.28033e+09	5.15964e+08	9.56609e+08	1.67297e+09	8.23825e+08	1.55923e+09	9.76068e+08	1.50249e+09	1.27931e+09	1.28924e+09	1.12213e+09	1.57666e+09	1.34281e+09	2.15613e+09	6.47218e+08	1.38213e+09	8.13484e+08	1.16922e+09	1.09875e+09	1.26296e+09	1.64725e+09	7.71932e+08	1.13858e+09	1.17904e+09	8.21082e+08	1.30116e+09	8.67298e+08	9.21722e+08	6.82391e+08	9.93236e+08	2.02806e+09	1.49441e+09	1.35056e+09	6.98793e+08	1.06742e+09	9.55049e+08	1.18249e+09	1.70805e+09
ANXA6	6.37696e+08	7.2677e+08	9.90461e+08	7.11774e+08	9.02634e+08	9.31959e+08	1.24993e+09	1.11332e+09	1.02116e+09	1.22414e+09	1.30265e+09	1.18419e+09	8.7601e+08	1.30792e+09	1.00914e+09	1.67075e+09	1.06273e+09	7.58587e+08	4.87785e+08	5.61377e+08	5.2333e+08	5.60182e+08	5.61565e+08	5.79339e+08	6.13306e+08	6.03706e+08	5.60205e+08	3.89074e+08	4.67229e+08	4.65324e+08	4.01059e+08	9.67224e+08	4.97047e+08	9.79444e+08	8.10456e+08	6.97593e+08	6.11114e+08	4.98104e+08	5.92729e+08	6.35892e+08	6.25909e+08	8.52859e+08	7.6877e+08	4.30838e+08	1.91624e+08	7.41689e+08	4.42487e+08	6.38554e+08	4.38379e+08
ANXA7	1.43819e+08	1.19044e+08	1.37453e+08	1.38607e+08	1.40478e+08	1.27725e+08	1.88093e+08	2.11728e+08	1.25224e+08	1.90929e+08	2.08248e+08	1.89871e+08	1.86587e+08	2.27051e+08	2.02939e+08	2.24556e+08	2.31615e+08	1.70452e+08	1.16785e+08	7.38757e+07	7.36117e+07	1.67596e+08	1.8328e+08	1.75181e+08	2.07954e+08	9.72784e+07	1.3601e+08	2.08674e+08	1.72373e+08	7.82093e+07	1.82199e+08	2.05322e+08	2.35736e+08	1.55873e+08	1.53751e+08	7.23209e+07	1.00677e+08	1.47956e+08	1.58194e+08	1.54854e+08	1.81031e+08	2.11582e+08	1.54657e+08	1.28604e+08	1.03886e+08	1.83341e+08	1.32879e+08	1.41421e+08	1.23817e+08
ANXA8															489865	165121		1.16537e+06				2.88343e+06	519477	479971	210250		1.86546e+07				4.56391e+06					4.03776e+06	243823	2.4962e+06			326322	492253			1.26954e+06		1.38479e+06
ANXA8L2	1.86256e+06		625225	7.91574e+06	351962	4.60299e+06	6.56337e+06	1.42553e+07		1.61833e+06	261823	5.09818e+07	1.45508e+06	5.29492e+06													1.81144e+06				1.15427e+06							568014
ANXA9	1.44284e+06		861752	472290		238917	940197	1.07954e+06			1.66187e+06	104085	265886	3.62278e+06	88872.1	1.35415e+06	611751	1.03199e+06	924393	1.78159e+06	1.28711e+07	171008			376469	257552		8.89749e+06		2.73983e+07	2.74884e+06	1.36569e+06	1.80673e+06	540926		3.91516e+06	2.48459e+07	448928	1.07921e+06		595534	359756	1.05024e+07			1.20017e+07		797412
AOAH																																442054	232199	432957	36620.7
AOC1								340342									4.65976e+06															86482			3.89751e+06		1.29066e+06	2.53791e+06	86927.6	866087		1.05248e+06
AOC3	8.15711e+08	8.27719e+08	9.18392e+08	6.49006e+08	1.68984e+09	1.54309e+09	1.75755e+09	1.21952e+09	1.05301e+09	1.9221e+09	2.06133e+09	1.49632e+09	2.02471e+09	1.41311e+09	3.82618e+08	4.3492e+08	3.39826e+08	6.86191e+08	3.1823e+08	6.96397e+07	3.56239e+08	1.31054e+08	2.48078e+08	2.19345e+08	5.26872e+08	4.31647e+08	1.144e+08	2.12883e+07	1.89431e+08	9.34275e+07	1.6487e+07	6.94706e+07	107380	1.17996e+08	1.61727e+08	2.38072e+08	8.18376e+08	2.65448e+08	3.27839e+08	1.41208e+07	1.13641e+08	1.75784e+08	7.56542e+08	5.73508e+07	3.25573e+07	6.14101e+08	2.1543e+08	2.06442e+08	9.72172e+07
AOX1	1.34591e+06	760931	722801	2.31718e+06	334458		1.02814e+06	136652	1.02883e+06	636007	81491	1.95734e+06	591047	65794.4	1.75984e+06		1.53461e+06		517689			79599.4	544833	234972	725529	67837.3				512401	40882.7	123454		140713	38917.4		1.34504e+07		199648			779087				285311		776619	716784
AP1B1	5.24047e+06	1.33005e+07	1.98972e+07	1.23758e+07	1.02484e+07	1.70105e+07	1.4305e+07	8.24006e+06	1.13862e+07	1.41849e+07	7.20332e+06	1.52684e+07	1.62129e+07	1.09384e+07	6.22898e+07	4.79535e+07	5.73625e+07	5.16554e+07	2.58159e+07	1.81135e+07	3.01233e+07	4.76242e+07	3.53685e+07	3.33302e+07	3.30564e+07	2.88822e+07	3.21158e+07	1.96832e+07	3.7564e+07	6.36674e+07	5.8541e+07	3.91785e+07	2.38978e+07	6.75555e+07	5.5107e+07	3.04767e+07	2.33644e+07	6.90335e+07	2.52296e+07	1.44714e+07	3.31478e+07	3.45578e+07	2.88913e+07	2.92433e+07	4.62062e+07	4.82988e+07	4.54877e+07	2.62948e+07	4.49053e+07
AP1G1	9.59403e+06	9.89082e+06	1.58051e+07	9.12724e+06	1.5291e+07	1.0407e+07	1.77864e+07	1.32575e+07	8.89759e+06	9.3175e+06	2.12596e+07	2.04766e+07	1.62651e+07	2.11247e+07	5.36121e+07	3.11648e+07	4.36028e+07	2.98489e+07	1.35579e+07	8.30661e+06	3.87139e+07	2.95941e+07	3.35891e+07	2.99239e+07	1.68416e+07	2.09054e+07	2.92495e+07	2.24247e+07	1.62363e+07	4.18996e+07	4.19749e+07	4.99456e+07	1.67514e+07	4.10135e+07	3.85471e+07	2.58701e+07	2.70948e+07	4.86248e+07	2.95577e+07	2.62941e+07	7.34594e+07	2.47537e+07	3.88222e+07	5.6592e+07	3.45627e+07	3.72369e+07	6.212e+07	3.87086e+07	4.58854e+07
AP1G2		451160	593863			414251		159371		705327		1.29455e+06			1.37033e+06	4.02053e+06	2.25546e+06	840778	1.32723e+06	360187	1.8792e+06	4.58343e+06	4.40889e+06	1.14626e+06	2.83684e+06	5.70949e+06	923053	152955	1.16054e+06	1.26165e+07	3.04896e+06	2.95703e+06	3.19499e+06	1.47013e+06	1.04692e+07	5.56115e+06	7.84726e+06	5.56088e+06	1.86839e+06	1.23198e+06	1.53271e+06	3.1967e+06	91174	3.29638e+06	8.78694e+06	1.73766e+06	1.17203e+07	2.21249e+06	4.76746e+06
AP1M1	8.2061e+06	1.58674e+07	1.23014e+07	5.9828e+06	6.08304e+06	9.42194e+06	1.5647e+07	8.15775e+06	8.39797e+06	1.82153e+07	9.00227e+06	1.86069e+07	1.01591e+07	9.2083e+06	3.23265e+07	3.79899e+07	3.91897e+07	2.20993e+07	2.00515e+07	1.10822e+07	2.90661e+07	4.92229e+07	3.90201e+07	4.27782e+07	1.78978e+07	3.96535e+07	2.2984e+07	2.52116e+07	2.84056e+07	4.2578e+07	3.22211e+07	6.31479e+07	3.51907e+07	4.5411e+07	5.45312e+07	4.74943e+07	2.94002e+07	6.95752e+07	3.02064e+07	1.74987e+07	3.69475e+07	4.60677e+07	2.74754e+07	5.07701e+07	3.00515e+07	5.84459e+07	4.43807e+07	4.43032e+07	5.52408e+07
AP1M2			1.18285e+06				1.6746e+06		378289	1.23101e+06	2.1084e+06	1.04455e+06	416987	424146	2.42137e+07	1.09351e+07	1.42312e+07	7.9538e+06	4.94309e+06	1.74553e+06	2.02973e+07	6.96168e+06	2.34112e+07	1.16505e+07	2.17815e+06	1.81621e+07	8.29581e+06	1.03162e+07	2.89204e+06	1.36522e+07	1.81502e+07	4.42404e+07	6.48888e+06	1.27856e+07	8.79753e+06	2.25604e+07	9.10715e+06	1.55877e+07	4.92665e+06	951709	1.14392e+07	2.90535e+06	1.34597e+07	1.88912e+07	1.11716e+07	1.36223e+07	2.96582e+07	1.17088e+07	2.68063e+07
AP1S1	574109	4.66842e+06	1.51931e+06	609239	3.26683e+06	1.10358e+06	2.89785e+06	5.91082e+06	5.42707e+06	5.13869e+06	3.14223e+06	1.92013e+06	3.13281e+06	4.9846e+06	1.26936e+07	8.24639e+06	1.60971e+07	1.23678e+07	6.93026e+06	5.47938e+06	2.12561e+07	1.65676e+07	2.12379e+07	1.58986e+07	7.73109e+06	2.81596e+07	1.7672e+07	9.69932e+06	8.68004e+06	1.15341e+07	1.76969e+07	9.84045e+06	7.98657e+06	1.06116e+07	9.0196e+06	1.39167e+06	1.61665e+07	2.77874e+07	5.75936e+06	5.9531e+06	3.69912e+07	1.52043e+07	1.33402e+07	4.20886e+07	4.67622e+07	1.73995e+07	3.80472e+07	2.44156e+07	4.00544e+07
AP1S2		3.82186e+06	3.74966e+06	864594	3.01993e+06	2.30873e+06	4.79092e+06	2.78086e+06	4.60403e+06	5.95582e+06	5.7922e+06		6.73637e+06	4.4965e+06	1.4311e+07	6.71635e+06	1.57859e+07	1.53394e+06	3.13461e+06		1.94436e+06	4.47885e+06	7.69303e+06	1.64459e+06	3.04511e+06	3.85045e+06	3.17478e+06	4.83897e+06	9.58122e+06	4.88645e+06	6.35538e+06	4.53647e+06	2.28347e+06	1.36833e+07	1.0095e+07	2.08059e+06	2.12446e+06		1.49218e+06	929784	5.69571e+06	7.41876e+06	607710	1.22517e+06		6.75822e+06	3.5154e+06		2.4671e+06
AP1S3																634416	779863	1.17528e+06	568544	1.39391e+06	4.03726e+06	2.96336e+06	1.52082e+06	3.08132e+06			6.65265e+06					1.38468e+06	1.06297e+07				2.26853e+06		2.01089e+06	1.52846e+06	402957		7.88295e+06			3.00852e+06	1.97052e+06	1.47819e+06	2.18803e+06
AP2A1	5.61357e+07	5.41048e+07	5.27418e+07	4.7264e+07	7.4484e+07	7.09344e+07	7.77385e+07	6.67046e+07	1.03897e+08	9.21968e+07	8.47853e+07	8.1365e+07	8.71778e+07	8.24888e+07	1.08701e+08	1.30478e+08	9.31525e+07	6.12097e+07	4.10131e+07	4.5456e+07	5.50379e+07	8.68821e+07	6.12884e+07	7.8253e+07	5.72419e+07	4.2895e+07	6.19614e+07	3.57489e+07	3.8885e+07	6.05857e+07	9.8525e+07	6.46639e+07	5.74079e+07	7.19569e+07	9.97037e+07	6.43608e+07	4.73232e+07	6.51035e+07	6.39585e+07	5.19207e+07	1.06283e+08	9.63668e+07	5.69637e+07	5.86406e+07	3.97029e+07	5.35878e+07	8.02276e+07	5.97953e+07	3.99512e+07
AP2A2	1.92726e+07	3.19398e+07	3.25737e+07	2.19112e+07	3.96777e+07	5.20636e+07	4.02701e+07	5.27447e+07	4.75049e+07	4.03031e+07	5.1084e+07	4.41282e+07	4.4088e+07	6.05181e+07	7.31057e+07	7.2358e+07	5.96679e+07	4.56501e+07	2.47975e+07	1.61543e+07	3.35201e+07	3.29288e+07	3.7906e+07	3.39772e+07	5.11778e+07	5.40576e+07	2.69611e+07	1.31418e+07	2.33439e+07	9.22106e+07	3.17514e+07	7.80572e+07	2.40464e+07	3.84437e+07	7.16232e+07	6.33495e+07	4.72673e+07	3.61885e+07	5.9567e+07	1.48254e+07	5.15959e+07	4.929e+07	5.11258e+07	6.90162e+07	2.25925e+07	6.83802e+07	2.69598e+07	4.35396e+07	4.44943e+07
AP2B1	7.40269e+07	1.04266e+08	1.13522e+08	5.40678e+07	1.11259e+08	1.04573e+08	1.49923e+08	8.38014e+07	1.37175e+08	1.36436e+08	9.79766e+07	1.39057e+08	1.21186e+08	1.34981e+08	1.99282e+08	1.81341e+08	1.67623e+08	1.20082e+08	9.69897e+07	8.77904e+07	1.3049e+08	1.68704e+08	1.35654e+08	1.23164e+08	1.34924e+08	1.00286e+08	1.03126e+08	6.6481e+07	9.33004e+07	1.94584e+08	1.66831e+08	1.48936e+08	1.14979e+08	1.25833e+08	1.8455e+08	1.44275e+08	1.14432e+08	1.25583e+08	1.12468e+08	6.94713e+07	1.1675e+08	1.47043e+08	1.29219e+08	1.62688e+08	7.67524e+07	1.05258e+08	1.50644e+08	8.59738e+07	1.19366e+08
AP2M1	4.68904e+07	5.91103e+07	8.17497e+07	3.8959e+07	8.68693e+07	7.86852e+07	1.0364e+08	6.43664e+07	8.94851e+07	1.55025e+08	1.15345e+08	9.25631e+07	1.07197e+08	8.52462e+07	2.91969e+07	7.75598e+07	2.15257e+07	7.8494e+07	2.08368e+08	2.36535e+08	1.80341e+08	2.54407e+08	8.86534e+07	7.63311e+07	1.16472e+08	6.72429e+07	1.63585e+07	4.47228e+07	3.70694e+07	9.19094e+07	5.80008e+07	6.64286e+07	8.09727e+07	8.92125e+07	1.10171e+08	6.72509e+07	1.06199e+08	7.09814e+07	1.17625e+08	4.13135e+07	9.54692e+07	1.20998e+08	8.57e+07	8.91652e+07	4.25852e+07	5.24103e+07	1.06431e+08	8.52866e+07	1.11943e+08
AP2S1	6.90806e+07	5.35945e+07	1.07875e+08	5.3938e+07	8.55177e+07	8.15485e+07	1.35443e+08	3.40572e+07	5.41897e+07	1.04365e+08	1.49763e+08	6.18785e+07	1.25267e+08	7.98443e+07	2.17045e+08	2.39095e+08	1.73312e+08	5.95922e+07	9.37588e+07	2.17181e+07	7.59005e+07	4.53643e+07	8.22695e+07	7.60762e+07	1.33008e+08	8.13236e+07	4.73691e+07	4.39751e+07	4.28685e+07	1.15742e+08	1.29305e+08	8.29685e+07	6.30898e+07	1.37159e+08	6.74596e+07	8.25091e+07	1.02785e+08	1.31469e+08	9.25254e+07	5.56536e+07	2.09405e+08	1.26674e+08	1.46955e+08	1.64066e+08	9.14251e+07	3.37857e+07	1.44893e+08	7.87696e+07	1.42933e+07
AP3B1	8.26717e+06	1.06386e+07	1.05505e+07	8.53126e+06	6.21573e+06	9.70831e+06	1.68825e+07	8.57229e+06	9.44916e+06	1.24877e+07	7.21038e+06	2.09011e+07	1.34719e+07	8.25972e+06	1.44322e+07	1.57324e+07	9.53819e+06	7.21881e+06	1.57219e+07	9.96797e+06	1.25316e+07	1.70793e+07	2.40396e+07	2.58009e+07	1.14202e+07	1.1517e+07	1.42008e+07	1.76188e+07	8.73136e+06	1.97671e+07	1.99866e+07	2.37202e+07	2.26486e+07	1.85325e+07	1.95973e+07	1.04415e+07	1.35116e+07	2.01498e+07	2.08351e+07	3.35311e+07	3.6536e+07	2.45396e+07	1.58986e+07	3.11061e+07	2.43341e+07	1.89459e+07	2.51091e+07	1.87032e+07	2.63758e+07
AP3B2																	38573.1																					164592
AP3D1	3.209e+06	4.58641e+06	7.05903e+06	773990	2.54041e+06	3.71992e+06	1.13153e+07	1.03182e+07	6.09576e+06	1.08683e+07	4.53158e+06	8.85591e+06	1.12876e+07	3.79325e+06	2.66734e+07	2.26457e+07	2.4367e+07	8.92845e+06	1.16879e+07	7.81607e+06	1.11858e+07	1.74901e+07	1.88713e+07	1.92111e+07	1.5322e+07	1.37903e+07	1.58176e+07	2.10846e+07	1.0352e+07	2.62422e+07	2.30571e+07	3.31868e+07	2.36409e+07	1.9347e+07	3.95607e+07	1.32283e+07	1.3719e+07	2.82856e+07	1.83106e+07	3.20252e+07	4.47874e+07	3.67137e+07	1.68604e+07	2.505e+07	3.18948e+07	2.58479e+07	2.7259e+07	1.72969e+07	2.62888e+07
AP3M1	1.21165e+06	6.7238e+06	6.19911e+06	6.67393e+06	4.6205e+06	1.0193e+07	1.00221e+07	8.40656e+06	8.75585e+06	1.98335e+07	1.05952e+07	1.15685e+07	9.31215e+06	3.90833e+06	1.84095e+07	2.41738e+07	1.72183e+07	1.45688e+07	1.7729e+07	1.11134e+07	1.28245e+07	2.3187e+07	1.41051e+07	1.63055e+07	1.36131e+07	1.37325e+07	2.33896e+07	2.36041e+07	5.23089e+06	8.59502e+06	1.70834e+07	3.76416e+07	2.2715e+07	1.95944e+07	1.88541e+07	1.00947e+07	1.94572e+07	2.99419e+07	1.65177e+07	4.55488e+07	4.08615e+07	2.99831e+07	1.23804e+07	2.46266e+07	3.02301e+07	2.88542e+07	2.70365e+07	1.74946e+07	2.86156e+07
AP3M2				393091			557580	802064			755897	556165	500874	240884	1.89083e+06	1.63852e+06	755168	348585	1.56966e+06	2.04324e+06	1.20051e+06	1.90824e+06	640887	1.87344e+06	1.60831e+06	677714	755491		771737	3.98087e+06	4.27749e+06	5.35156e+06	416491	302271	1.56166e+06	474845	860570	245961	835327	250792	3.17798e+06	2.46803e+06	172454	609137	1.79813e+06	2.77611e+06	1.32396e+06	1.10159e+06	1.62016e+06
AP3S1	7.553e+06	9.12044e+06	653018	1.41205e+07	2.82371e+06	1.24559e+07	1.20759e+07	8.32932e+06	1.05309e+07	4.29635e+06	4.4452e+06	1.4759e+07	1.46181e+07	1.71249e+06	1.98531e+07	1.12317e+07	1.89094e+07	7.25776e+06	2.13673e+07	1.45478e+07	1.16228e+07	6.97898e+06	1.55355e+07	2.94821e+07	1.19216e+07	3.65399e+06	1.5522e+07	1.09787e+07	4.14958e+06	2.55272e+07	3.27025e+07	3.10448e+07	5.34138e+07	3.24962e+07	1.58008e+07	1.58431e+07	3.14891e+07	1.56132e+07	3.0757e+07	2.24683e+07	5.40727e+07	3.14803e+07	9.02555e+06	1.68543e+07	2.34821e+07	1.10532e+07	1.4969e+07	1.9672e+07	2.76291e+07
AP3S2																		1.13654e+06								402038				584677	816655					446759		549202						1.25872e+06		645701	2.03043e+06	304094	913149
AP4B1															45336	348125	45235.7					404091	168518	43567.6			818510	246652		133989	993892	283953	76990	216297	617506	35167.9		160921	36009.3	559005	344934	203419	203502	787961	193811	426296	104616		57700.5
AP4E1															255418	69107.4	434236					105088		568187			94278.8			177391	176444	445099		293857	641094			405532		368669	411348	38541.1	1.70541e+06		276174	180349		650659	1.37876e+06
AP4M1															776117	551332	197407										216491		695845	229948	425333	233104		249297	555765	317340				292819	210815		191745	472985		158770	199197	117689
AP4S1																1.69944e+06	1.49886e+06		763466		1.03128e+06	2.52693e+06	3.72645e+06	2.00869e+06	2.76008e+06	3.71999e+06	1.28072e+06	2.01336e+06	926490	2.16011e+06	5.3783e+06	3.48711e+06	5.76232e+06		3.21055e+06	2.05025e+06	1.52369e+06	4.53405e+06	3.0803e+06	2.79196e+06	4.44451e+06		1.188e+06		503858	4.60892e+06	2.29848e+06		2.7193e+06
AP5B1															1.67455e+06	1.44361e+06	1.66644e+06	206617	254489		517817	751395	972985	731436	453076	635258	333889		105300	1.74193e+06	902703	415229	411392	1.05455e+06	2.72887e+06		396345	1.3406e+06	181904	421789	1.37719e+06	679548	1.12455e+06			1.03423e+06	377905	1.07551e+06	534573
AP5M1															319901	1.02048e+06	1.16994e+06	208477	323465	458685	767859	272713			1.4782e+06	858110			378525	363171	1.03248e+06	545052	1.36746e+06	486602	184782	179465	454319	278003	416441	297761	1.19619e+06	2.0333e+06	1.22832e+06	1.90962e+06	175776	1.23029e+06	425555	229774	426910
AP5S1				1.07248e+06			816182	708033		397407			394331		2.7391e+06	3.32259e+06	2.74906e+06	295219	1.28728e+06	1.05586e+06	637893	2.14373e+06	939217	899578	4.05395e+06	2.19831e+06	3.87233e+06	189993	2.08543e+06	2.09486e+06	3.60062e+06	3.08774e+06	888685	2.06706e+06	2.03336e+06	633622	717548	1.49731e+06	3.01829e+06	1.30938e+06	412258	734270	1.40816e+06	1.94148e+06	215510	2.10621e+06	1.04963e+06	2.50855e+06	1.72214e+06
AP5Z1		456203	75772.5	153546	148336	83934.3	649186	480573	878608	91995.5	316386	705714	445850	146967	1.53709e+06	1.76565e+06	1.22296e+06	553553		673575	550607	1.22991e+06	1.09817e+06	407786	496439	595117	427163	982020	440778	414605	3.49852e+06	2.03448e+06	865536	1.06573e+06	1.74852e+06	408145	427610	1.47858e+06	2.12586e+06	541693	1.42526e+06	1.71957e+06	709345	902406	414931	1.08126e+06	733313	641575	630111
APAF1	127987	243747		112004			16162.9					790248	105747		965480	651974	807892		695739	224418	314888	281194	1.80813e+06	454774	391286	188618	1.40544e+06	443762	313425	296827	986929	1.96223e+06	322278	653902	625208	157001	195027	1.27239e+06	223998	2.99419e+07	2.04899e+06	1.04067e+06	231261	525608	654532	603189	1.05497e+06	82074.9	80104.4
APBA1																3.3127e+06	65165.3	2.94787e+06			842081	239803		108222	268294	266584	1.02003e+06	1.90587e+06	1.15134e+06	119912			209518		9.44794e+06		337761	174469	237129	791930	1.33847e+06	176459				223242	3.61659e+06	811346
APBA2															192543																					2.11166e+06
APBA3																345199	691758			391202							529100				499422	568081	388036	135010	87546.7							195471					122718		245358
APBB1			179218				265479		147847	169034			305973	196207	1.25098e+06	525214	118038	47843.3					288668		139773	163702			146361		155044	649785		104637	490311	372470	470540	433019	546854	285901	376844	235190	501182			611787	96702		399458
APBB1IP	1.15679e+06	5.64877e+06	1.48108e+06	1.90053e+06		810249	96612.7	199059	4.34315e+06			1.81865e+06			1.01231e+06	5.50866e+06	4.43148e+06	584040	2.40921e+06	1.15506e+06	4.92119e+06	2.9107e+06	3.01317e+06	1.37975e+06	2.8556e+06	656926	8.05194e+06	715626	6.17317e+06	1.38464e+06	4.28045e+06	1.7748e+06	3.02193e+06	4.77746e+06	4.21564e+06	810709	3.11176e+06	4.7315e+06	5.04066e+06	2.69009e+07	3.39785e+06	4.74553e+06	652959	1.92208e+06	4.19647e+06	3.03346e+06	1.97181e+06	3.97356e+06
APBB2			145594		864390		505450	721861	1.3459e+06		1.68e+06	838643	589431		582562	620171	100242	402214	1.25415e+06	1.17324e+06	92344.1		552679	83763.8	31674.7		493213			460541	488002	648124	267218	310761	313200	118395	843710	304830	330158	242894	403933	374196	712419	848588	454850	314967	219742	671201	688044
APC															3.50794e+06	400365		10036.1			614834		356610					95198.3		361104	537360		193895	78300.4	118490	17306.9		28545.6	121839		60716.4	123141	15298.5			15934.3			30281.1
APCDD1L																																							1.86388e+06					875093
APCS	2.73819e+08	1.7177e+08	3.72482e+08	2.95885e+08	1.18882e+09	7.719e+08	1.26988e+09	6.62906e+08	7.37823e+08	1.13013e+09	1.22411e+09	1.08688e+09	7.18962e+08	1.18006e+09	7.12908e+07	3.68577e+08	1.3499e+08	9.56987e+08	6.88389e+07	1.5194e+08	3.83419e+08	7.95731e+08	3.34034e+08	4.63655e+08	3.4773e+09	3.54519e+08	2.61466e+08	2.89852e+08	2.47434e+08	6.24603e+07	1.69324e+08	1.41585e+08	2.47647e+06	1.98592e+09	9.6419e+08	4.59318e+08	6.31739e+08	5.74986e+08	1.64242e+09	1.9291e+08	7.81876e+07	9.50939e+08	7.08743e+08	2.30281e+08	3.53912e+07	3.43677e+08	3.84664e+08	1.1552e+09	2.62416e+08
APEH	1.17814e+07	1.72156e+07	6.95061e+06	1.64381e+07	5.77852e+06	4.2963e+06	5.62484e+06	7.71522e+06	4.1239e+06	3.90934e+06	2.92289e+06	6.8937e+06	7.0884e+06	6.05938e+06	3.09937e+07	1.83088e+07	2.96953e+07	3.4609e+06	3.47293e+07	1.41452e+07	2.71113e+07	1.29518e+07	2.19743e+07	1.98173e+07	1.31545e+07	4.43143e+07	2.37674e+07	1.97936e+07	2.75502e+07	7.73007e+06	1.5798e+07	8.53321e+06	1.38681e+07	1.41742e+07	6.27856e+06	4.86334e+06	1.92671e+07	1.01232e+07	2.75658e+07	5.0055e+06	4.51784e+07	2.14401e+07	6.84819e+06	6.07844e+07	5.73449e+07	2.72011e+07	3.59706e+07	9.28925e+06	3.5152e+07
APEX1	7.11011e+07	3.85344e+07	3.96605e+07	2.16376e+07	1.75604e+07	1.58707e+07	1.48224e+07	5.54016e+07	2.27217e+07	2.68167e+07	5.13118e+06	1.16376e+08	2.35873e+07	2.32644e+07	1.51495e+08	8.76897e+07	1.28115e+08	3.24541e+07	2.5342e+08	1.70225e+08	1.74148e+08	1.36027e+08	2.11574e+08	1.71864e+08	1.64001e+08	3.94909e+08	1.67456e+08	2.78575e+08	4.85578e+07	1.09215e+08	2.82791e+08	1.73386e+08	1.16533e+08	8.55419e+07	5.63202e+07	2.08174e+08	2.31131e+08	6.75834e+08	1.80032e+08	7.61352e+07	1.55768e+08	3.4934e+08	8.38619e+07	2.37355e+08	1.81837e+08	4.29248e+08	3.65453e+08	1.48482e+08	2.21712e+08
APH1A							4.24455e+06	2.25219e+06		6.4061e+06	1.05404e+07		3.10784e+06		1.11716e+07	8.03717e+06	5.4154e+07	8.43973e+06			3.76095e+06	3.99938e+06	5.8266e+06	5.29438e+06	5.22314e+06	2.30195e+06		1.08118e+07	3.62673e+06	1.88143e+07	1.91284e+07	1.12171e+07	1.45038e+07	1.95147e+07	2.74929e+06		1.08505e+07		8.60989e+06		8.53957e+06	5.52381e+06	8.5664e+06			3.59298e+06	1.06011e+07	3.63371e+06	4.5919e+06
APH1B															496708	2.60326e+06	7.89125e+06					1.37043e+06						2.16992e+06			4.18318e+06	3.43534e+06						1.0226e+07		1.56936e+06								1.07462e+06
API5	1.54679e+07	1.11293e+07	8.52393e+06	4.74191e+06	3.86406e+06	5.57015e+06	1.26577e+07	8.24863e+06	4.74495e+06	6.58125e+06	7.06898e+06	1.68857e+07	1.21025e+07	5.87255e+06	8.62435e+07	4.2365e+07	6.4665e+07	1.70203e+07	4.2665e+07	2.83213e+07	2.88143e+07	3.41413e+07	6.138e+07	4.89969e+07	2.48051e+07	4.90935e+07	3.71933e+07	6.87611e+07	1.76681e+07	5.75666e+07	6.32697e+07	8.10337e+07	4.81404e+07	2.37254e+07	2.75423e+07	3.68667e+07	5.28809e+07	8.49426e+07	3.73097e+07	2.83194e+06	4.0204e+07	7.13252e+07	3.85297e+07	2.75534e+07	4.97751e+07	1.00625e+08	4.46452e+07	3.3044e+07	5.33866e+07
APIP	3.41363e+06	1.40812e+06	972926	1.12468e+06		722720	3.21718e+06	2.34921e+06		3.06026e+06		265441			3.31235e+06	2.26517e+06	8.43321e+06	585466	1.96672e+07	4.11567e+06	1.46147e+07	3.26076e+06	3.65895e+06	2.3677e+06	6.33277e+06	2.75959e+06	4.23944e+06	2.3175e+06	1.46938e+07	4.40752e+06	6.79196e+06	6.37192e+06	3.03575e+06	614640	1.10526e+06		7.45735e+06	5.19838e+06	1.35736e+07	3.04703e+06	2.14789e+06	6.55944e+06	2.1947e+06	1.98237e+07	5.71311e+06	1.26555e+07	2.65035e+06	2.7943e+07	4.65195e+06
APITD1
APLNR
APLP2	2.86642e+06	1.0629e+06	3.50259e+06	678470	2.76113e+06	3.07526e+06	3.55982e+06	9.55095e+06	3.71992e+06	2.25452e+06	1.11417e+07	6.9292e+06	3.56835e+06	6.5135e+06	1.66885e+07	3.12629e+06	2.09622e+06	3.18091e+07	5.02631e+06	9.07819e+06	1.17089e+07	7.45764e+06	1.16976e+07	1.04569e+07	1.19439e+07	4.75885e+06	2.0583e+06	3.18946e+06	999698	1.62707e+07	8.06751e+06	8.35134e+06	3.05266e+07	1.88973e+07	5.02204e+06	7.42004e+06	1.44576e+07	6.23372e+06	5.71595e+06	8.55428e+06	5.23442e+06	8.50369e+06	2.25431e+07	4.6721e+06	8.22165e+06	7.22431e+06	1.47235e+07	3.465e+06	5.12113e+06
APMAP	5.64067e+07	6.06345e+07	8.07359e+07	5.58059e+07	9.91203e+07	7.38341e+07	1.10514e+08	8.78433e+07	6.40169e+07	1.34726e+08	1.23077e+08	1.30058e+08	1.06277e+08	1.29016e+08	3.5837e+08	4.0946e+08	4.86069e+08	2.7066e+08	2.62726e+08	1.17385e+08	2.53947e+08	3.87045e+08	1.06353e+08	5.79577e+07	1.71285e+08	1.79773e+08	2.33852e+08	2.34207e+08	2.53423e+08	2.2852e+08	3.60649e+08	3.88685e+08	5.88214e+08	2.22843e+08	4.05165e+08	2.21754e+08	1.16246e+08	1.22982e+08	1.06586e+08	5.77673e+08	1.29718e+08	1.71075e+08	2.65928e+08	7.59793e+07	4.36541e+07	3.39291e+08	1.84227e+08	8.91715e+07	8.53503e+07
APOA1	1.08099e+09	3.06114e+09	1.15143e+09	1.44222e+09	1.25686e+09	4.44654e+08	1.43278e+09	1.52721e+09	6.42252e+08	1.28654e+09	9.72228e+08	1.46969e+09	8.87394e+08	1.43954e+09	5.41643e+08	1.09626e+09	1.2755e+09	6.75603e+08	9.60353e+08	1.11031e+09	1.42907e+09	9.83883e+08	5.86788e+08	7.344e+08	1.6321e+09	9.85248e+08	8.7793e+08	1.71318e+09	1.80237e+09	3.12084e+08	3.54508e+08	1.00469e+09	4.54859e+08	2.21801e+08	3.45871e+08	8.13826e+08	1.68164e+08	6.23322e+08	9.58145e+08	1.93831e+09	1.08392e+09	5.91937e+08	3.81872e+08	9.20041e+08	3.39655e+08	9.62813e+07	3.80388e+08	1.26395e+09	8.76582e+08
APOA1BP	7.49183e+06	1.36888e+06	8.04753e+06	1.57778e+06	1.92337e+06	2.46589e+06	9.15226e+06	2.92989e+06	1.69871e+06	3.01765e+06	6.87546e+06	8.42337e+06	5.47561e+06	4.58721e+06	5.16612e+07	3.08789e+07	4.01832e+07	7.94034e+06	4.202e+07	1.93625e+07	1.61408e+07	2.90471e+07	2.07901e+07	1.81009e+07	3.36223e+07	9.74766e+07	1.75919e+07	3.47739e+07	6.90372e+07	3.27792e+07	9.98949e+07	2.6974e+06	1.16608e+07	2.70023e+07	1.77135e+07	2.94247e+07	5.37258e+07	6.48579e+07	4.64393e+07	2.10301e+06	2.96884e+07	5.75472e+07	3.61732e+07	1.23582e+08	3.1698e+07	4.35007e+07	1.3549e+08	2.82747e+07	6.55328e+07
APOA2	4.5305e+08	1.14455e+09	3.44163e+08	9.45101e+08	6.31442e+08	1.84287e+08	1.40897e+09	7.47367e+08	3.33532e+08	6.89879e+08	3.16278e+08	9.74849e+08	3.85034e+08	8.32752e+08	4.87868e+07	6.81787e+07	7.04301e+07	2.21933e+08	1.81595e+09	7.70835e+08	2.03127e+09	3.57994e+08	3.10133e+08	5.18615e+08	6.61443e+08	4.89446e+08	2.78915e+08	3.61051e+08	3.2711e+08	5.63302e+07	5.18291e+08	2.50266e+08	3.14967e+08	2.28157e+08	9.05822e+07	1.64283e+07	9.18759e+07	1.18524e+08	2.3353e+08	3.03721e+09	3.18273e+08	2.37237e+08	1.27061e+08	2.10675e+08	9.50013e+07	1.81815e+07	1.97652e+08	5.09453e+08	1.13902e+08
APOA4	6.45496e+07	6.8626e+07	8.64348e+07	1.41167e+08	7.53474e+07	8.11944e+07	1.13995e+08	1.70592e+08	1.06646e+08	5.72174e+07	1.09127e+08	1.40043e+08	7.42983e+07	1.2177e+08	5.59954e+07	5.91245e+07	1.13952e+08	2.15518e+08	2.32697e+07	9.19597e+07	1.44049e+08	1.43703e+08	5.93253e+07	5.3705e+07	1.28511e+08	6.35442e+07	6.83403e+07	1.68281e+08	1.62045e+08	2.67083e+07	8.04104e+07	8.88543e+07	5.26728e+07	4.32211e+07	1.57242e+08	9.91668e+07	5.99201e+07	3.37343e+07	8.33553e+07	4.89337e+08	7.54083e+07	6.58967e+07	4.31361e+07	5.78979e+07	3.34549e+07	2.05818e+07	3.53128e+07	9.42375e+07	4.31828e+07
APOA5																2.10089e+06			984416	633837		103693			1.56767e+06	369641				850563		1.24207e+06										499170							1.27632e+06
APOB	3.57647e+07	1.76489e+07	1.70973e+07	5.91837e+07	2.39683e+07	2.4211e+07	5.80524e+07	5.5945e+07	1.98384e+07	2.7428e+07	1.7805e+07	3.02398e+07	3.09863e+07	6.61281e+07	1.04578e+07	1.14113e+07	2.42427e+07	9.31681e+06	2.94148e+07	4.46361e+06	1.54253e+07	1.38608e+07	3.58304e+06	5.1035e+06	6.16775e+07	6.76291e+06	4.97402e+06	1.48242e+07	1.44655e+07	4.95326e+06	1.48519e+07	1.38654e+07	2.67996e+06	5.0064e+06	7.80873e+06	2.29216e+06	5.47623e+06	6.57217e+06	7.68233e+06	1.84677e+07	8.9446e+06	6.37781e+06	6.12495e+06	6.56745e+06	4.16525e+06	734725	6.98451e+06	7.70389e+06	5.37109e+06
APOBEC3B															915568	5.85976e+06	1.97759e+06						487382	563053	527662	85449.3	757177		504052	313616	1.25385e+06	6.39519e+06	314825	596369		2.45196e+06	864722	7.39786e+06	277132		1.12685e+06	435615	193834	904765	243975	3.33469e+06	1.79061e+06	438782
APOBEC3C	1.8109e+07	674237	1.68122e+07			1.89921e+07		6.7557e+06	4.68602e+07			470745	997644	2.28693e+07	2.04619e+06	1.41915e+07	1.221e+07	1.44746e+06	1.34372e+06	3.60105e+06	4.21884e+06	2.1735e+06	884143		2.04519e+06	885403	2.1324e+07	2.68972e+06	1.92529e+06	1.47476e+07	8.61993e+06	7.73276e+06	701047	4.3777e+06	7.40467e+06	617798	9.42122e+06	1.19798e+07	1.02733e+07	3.69348e+06	3.09998e+07	5.85914e+07	6.33181e+06	4.19428e+07	8.30727e+06	9.28126e+06	2.0537e+07	7.42375e+06	2.40895e+06
APOBEC3D																																957275			966795											1.24397e+06
APOBEC3F		2.04516e+06	1.94308e+06		1.34118e+06	4.28611e+06	3.82106e+06	492310	221411	3.94306e+06			2.35861e+06	676991	563928	1.75882e+06	5.88766e+06	506735	1.26557e+06	709464	529133	805065	135207	1.36485e+06	141487	542259	8.19657e+06	1.89897e+06	950482	2.80675e+06	1.66526e+06	7.197e+06		5.44543e+06	6.54389e+06	3.20279e+06	8.65465e+06	5.36832e+06	8.42501e+06	197314	3.74987e+06	1.1595e+07	1.27096e+06	1.44359e+06	262773	4.3518e+06	4.00039e+06	4.17643e+06	334034
APOBEC3G	2.29835e+06	1.80369e+07	2.62203e+06	1.31674e+07	2.23421e+06	1.58822e+06	897971	423722	826223	4.69325e+06	1.86131e+06	200894	2.22069e+06	1.15577e+06	1.28624e+06	5.57537e+06	1.11338e+07	1.65168e+07	1.07087e+07	8.56952e+07	1.767e+06	1.21088e+07	946340	1.06164e+07	6.78594e+06		6.21585e+07	3.72968e+06	311612	1.20826e+06	7.7649e+06	6.4451e+06	180594	1.26469e+07	7.2343e+06	642534	2.95194e+07	1.01901e+08	5.28376e+06	2.83406e+07	3.51247e+06	1.42264e+07	1.28148e+07	870473	2.30819e+06	3.174e+06	3.4181e+06	7.50258e+06
APOBR	2.88037e+06	1.66804e+06	3.07799e+06	729013		1.27537e+06	1.43764e+06	2.26558e+06	1.30738e+06	348308	17499.6	234542	491701	1.6339e+06	5.70425e+06	1.11251e+07	2.84184e+06	900564		2.35287e+06	1.49797e+06	1.46663e+06	2.13811e+06	2.26342e+06	1.2331e+06	1.60933e+06	4.42781e+06	1.74955e+06	1.26675e+06	3.10664e+06	4.92269e+06	1.63492e+06	2.54214e+06	4.33901e+06	4.81972e+06	4.25004e+06	416995	1.74187e+06	3.03809e+06	198391	2.54378e+06	2.62934e+06	135972	517237	1.28216e+06	1.48842e+06	967762	4.47124e+07	1.86584e+06
APOC1	5.9439e+08	7.73263e+08	3.33971e+08	5.72532e+08	5.0364e+08	4.55731e+08	4.30285e+08	1.2785e+09	6.07788e+08	2.38179e+08	2.27399e+08	8.80013e+08	4.49029e+08	6.63395e+08	1.31013e+08	5.37372e+08	3.81512e+08	2.1606e+08	3.10213e+08	3.39832e+08	3.65035e+08	1.08109e+09	1.43321e+08	1.34819e+08	6.56293e+08	1.97949e+08	3.12349e+08	3.99346e+08	2.82243e+08	1.52379e+08	7.73096e+07	1.46095e+08	8.31413e+07	2.39752e+08	1.01773e+08	1.61664e+08	1.59994e+07	4.76053e+07	9.36657e+07	4.75828e+08	7.75156e+07	2.18668e+08	1.68232e+08	1.28114e+08	1.17343e+08	3.25861e+07	1.33115e+08	8.38261e+07	1.79731e+08
APOC2	1.25475e+08	8.86128e+07	5.4985e+07	2.15407e+08	6.42166e+07	1.949e+08	2.47904e+08	1.24704e+08	1.09472e+08	4.81016e+07	5.02959e+07	9.72302e+07	4.29663e+07	1.22991e+08		4.95939e+07	8.4103e+06		3.04142e+07	1.01433e+07	7.96577e+07	7.15668e+07		3.14621e+07	6.70476e+07	5.19427e+07	4.48703e+07	2.26041e+07	8.4206e+07	1.38186e+07	5.16554e+07	1.78338e+07	3.02425e+06	6.17793e+07	2.75915e+07	7.01849e+06		3.33325e+07	8.19706e+06	4.69736e+07	1.38044e+07	1.26902e+07	1.96857e+07		4.15354e+06		1.46218e+07	1.23956e+07	1.28181e+07
APOC3	2.41702e+08	1.58621e+08	1.00608e+08	7.94752e+07	1.23231e+08	3.3527e+08	2.8064e+08	3.16258e+08	1.55613e+08	6.74108e+07	9.44363e+07	6.2727e+07	1.55957e+08	4.58062e+08	1.7751e+07	1.10666e+08	6.48513e+07	8.13895e+07	6.48578e+07	5.27866e+07	1.16205e+08	1.60306e+08	2.291e+07	2.53361e+07	1.05982e+08	5.30968e+07	1.49434e+08	6.33338e+07	2.05038e+08	2.71311e+07	6.02854e+07	7.33496e+07	2.70125e+07	9.28859e+07	9.03367e+07	4.98142e+07	1.35465e+07	2.81019e+07	2.41696e+07	5.2301e+07	3.4479e+07	2.93527e+07	1.89771e+07	8.98388e+06	2.809e+07	7.8299e+06	2.90251e+07	1.32766e+07	2.81606e+07
APOC4	2.98498e+06			7.6054e+06		2.19177e+06	1.17522e+07	1.06524e+07	867916		1.32237e+06	5.55936e+06	3.45623e+06	1.05023e+07		2.49438e+06					1.07571e+06	2.54981e+06			1.22584e+07							925759		1.40605e+06	254358				709260	1.3501e+06		3.49332e+06						3.58656e+06
APOD	8.5443e+07	8.00004e+07	6.69476e+07	4.74527e+07	4.39244e+07	2.33627e+07	5.87923e+07	6.69219e+07	5.55513e+07	4.9798e+07	3.13434e+07	7.08261e+07	5.45734e+07	2.31802e+07	3.22585e+07	6.77401e+06	1.09076e+08	1.34885e+08	2.71429e+07	3.31365e+07	5.71663e+08	6.63742e+07	3.86903e+07	7.17966e+07	1.61745e+08	3.11385e+07	4.82262e+07	1.41854e+08	7.87552e+07	1.85e+07	3.82599e+07	3.72017e+07	1.57074e+08	1.14023e+08	8.04164e+07	2.13625e+07	3.55299e+07	1.14498e+08	6.25512e+07	2.18377e+08	2.46502e+07	3.27212e+07	1.93979e+07	9.77011e+07	2.41801e+07	1.31752e+07	7.39302e+06	6.25634e+07	3.90753e+06
APOE	1.58857e+08	1.06316e+08	1.2158e+08	1.98189e+08	2.63504e+08	2.13184e+08	3.11029e+08	3.02929e+08	2.34538e+08	2.89396e+08	1.8926e+08	1.65411e+08	2.71109e+08	3.02152e+08	1.13622e+08	2.58232e+08	6.49539e+07	2.28803e+08	9.33979e+07	1.06789e+08	1.73762e+08	3.23676e+08	1.00896e+08	1.56965e+08	1.26615e+09	8.14678e+07	1.07304e+08	1.12055e+08	1.79227e+08	1.11975e+08	4.77133e+07	1.26442e+08	7.20473e+07	1.53345e+08	1.09106e+08	2.00621e+08	8.91044e+07	6.82869e+07	2.505e+08	1.01538e+09	9.01516e+07	2.75362e+08	1.17266e+08	6.27397e+07	4.61409e+07	2.67648e+07	1.35241e+08	3.05955e+08	9.40934e+07
APOF																	139103	378313							1.5272e+06		595135	891323	2.28825e+06			140523			1.52493e+06	705229			896849	9.27528e+06			505180
APOH	4.69538e+08	5.04424e+08	3.31113e+08	2.97367e+08	5.19293e+08	7.32085e+08	6.39838e+08	8.93345e+08	6.31063e+08	5.64535e+08	5.384e+08	1.87932e+08	7.91197e+08	7.94871e+08	1.16373e+08	3.85567e+08	2.22037e+08	3.73105e+08	1.81695e+08	1.83733e+08	2.72066e+08	4.91948e+08	5.13015e+07	1.65699e+08	1.84501e+08	1.82211e+08	8.80314e+07	2.70533e+08	3.15469e+08	4.22695e+08	2.84348e+08	2.01885e+08	2.5216e+08	3.80308e+08	3.5012e+08	4.53056e+08	7.14842e+07	2.31024e+08	2.78545e+08	7.30162e+08	1.00103e+08	1.8874e+08	1.189e+08	2.14819e+08	1.30547e+08	4.93902e+07	1.42277e+08	2.02418e+08	1.19815e+08
APOL1	9.28129e+06	1.57897e+06	2.84481e+06	6.60124e+06	2.22748e+06	1.26902e+06	2.92866e+06	5.05198e+06	1.40448e+06	2.85609e+06		6.90828e+06	1.70961e+06	7.80786e+06	3.58101e+06	2.94848e+06	2.59988e+06	2.40662e+06	4.02332e+06	958414	887512	325437	560349		5.98458e+06	1.41563e+06	1.75295e+07	1.13087e+06	6.29057e+06		2.16951e+06	2.41788e+06	1.33188e+06	4.23613e+06	388892	1.82182e+06		1.0377e+06		3.05897e+07	5.19919e+06	1.07701e+06		999662	1.72888e+06	723926		1.74005e+06	1.63537e+06
APOL2	3.3528e+07	1.12639e+08	7.43683e+07	3.79753e+07	3.04136e+07	3.538e+07	1.6235e+07	2.67157e+07	3.30508e+07	2.55751e+07	4.78616e+07	3.20063e+07	3.06618e+07	2.66518e+07	3.56347e+07	6.06312e+07	4.69644e+07	1.64456e+07	1.37097e+07	2.81889e+07	2.01738e+07	6.45773e+06	2.53061e+07	3.99945e+07	7.15316e+06	7.33149e+06	2.07346e+08	5.5567e+07	5.99133e+07	1.46518e+07	6.82751e+07	2.11679e+07	3.92869e+07	9.4717e+07	6.12867e+07	6.58379e+06	6.65256e+06	5.00184e+07	3.81847e+07	2.33839e+07	8.7203e+07	5.79382e+07	2.69406e+07	1.34066e+07	7.23334e+07	3.83541e+07	4.86686e+07	5.15795e+06	1.81109e+07
APOL3	4.66622e+06	1.09846e+07	2.27136e+07	3.57e+06	7.71713e+06	9.38694e+06	4.51903e+06	3.74408e+06	2.53867e+06	641864	1.15145e+07	1.04386e+07	6.97582e+06	921682	141694	5.47456e+06	483190	1.20605e+06	1.86904e+06	1.69784e+06	2.02106e+06		1.99923e+06	470922	1.05401e+06	691763	660264	1.60572e+06	2.26918e+06	752540	5.84234e+06	1.36671e+06	336677	8.4696e+06	5.14251e+06	235706	1.23249e+06	2.67685e+06	3.53977e+06	302633	6.15374e+06	7.38255e+06	559690	424956	6.50776e+06	1.99785e+06	5.54501e+06	2.20757e+06
APOL6																		214975								1.19555e+07								1.00409e+06	3.56263e+06						2.05065e+07		3.68125e+07	5.08309e+07
APOM	5.92082e+06	3.79801e+06	1.92904e+06	1.58808e+07	3.45674e+06		1.69121e+07	1.55929e+07	5.78036e+06	1.02888e+07		1.11657e+07	6.21654e+06	1.25947e+07	803451	2.03756e+06	3.51083e+06	536774		1.88225e+06	4.70159e+06	4.79823e+06		1.9502e+06	3.73035e+06	3.32658e+06	400131	9.99421e+06	4.32027e+06		1.28995e+06	1.94408e+06			3.05941e+06	9.28457e+06		3.78749e+06	1.5918e+06	1.659e+08	1.67267e+06			1.13732e+06	1.03336e+06			1.5842e+06	4.46189e+06
APOO	7.64664e+06	2.28937e+06	1.23152e+07	2.4831e+06	1.074e+07	2.11129e+07	1.41665e+07	3.83886e+06	1.38706e+07	1.94993e+07	1.85701e+07	1.42598e+06	1.1117e+07		3.9602e+07	3.09713e+07	6.31304e+07	3.37434e+07	1.32518e+07	390063	5.17801e+06	2.03214e+07	1.47423e+07	2.63363e+07	2.30324e+07	3.19168e+07	1.89751e+07	7.12726e+06	3.7753e+07	3.31256e+07	1.98485e+07	3.2142e+07	3.9563e+07	7.27711e+07	4.22159e+07	6.19379e+07	5.23822e+07	2.52318e+07	2.04572e+07	1.68305e+06	7.68299e+06	2.19311e+07	1.22409e+07	8.96531e+06	8.74619e+06	1.83066e+07	1.29424e+07	3.38358e+07	1.25444e+07
APOOL	1.11188e+07	2.04794e+07	3.86439e+07	2.5925e+07	6.29181e+07	2.60994e+07	3.61791e+07	2.71095e+07	4.89676e+07	5.77288e+07	5.24504e+07	4.05027e+07	5.38146e+07	4.63501e+07	5.58582e+07	6.18676e+07	6.60233e+07	5.5836e+07	3.26197e+07	1.02439e+07	7.89818e+07	1.70144e+07	2.60915e+07	2.16296e+07	5.56423e+07	2.93008e+07	9.86462e+06	4.9284e+07	2.94462e+07	3.23397e+07	5.96792e+07	5.84505e+07	3.46849e+07	5.8122e+07	4.1264e+07	6.01473e+07	5.32703e+07	4.61254e+07	3.51799e+07	6.32624e+06	2.3034e+07	2.16849e+07	6.68172e+07	1.09544e+07	2.50074e+07	4.04068e+07	3.39094e+07	4.63919e+07	1.99548e+07
APP	2.15295e+06	2.89188e+06	7.02276e+06	1.25107e+06	5.91792e+06	6.244e+06	5.79304e+06	1.49693e+07	7.0164e+06	4.98398e+06	1.29834e+07	9.27023e+06	4.71178e+06	9.43987e+06	1.75905e+07	7.11877e+06	3.23708e+06	2.65074e+06	2.82556e+06	7.39208e+06	3.11658e+06	2.85965e+06	1.1326e+07	7.11204e+06	4.03718e+06	4.37572e+06	3.39008e+06	3.85227e+06	1.8992e+06	7.07966e+06	1.06416e+07	2.20783e+07	4.93246e+07	1.72985e+07	1.58514e+07	3.28932e+07	3.22879e+06	1.45903e+07	1.22103e+06	2.05148e+07	4.25614e+06	8.60612e+06	1.96256e+07	2.00575e+06	1.53873e+07	6.41678e+06	6.65982e+06	4.01704e+06	9.6089e+06
APPBP2															549401											327746
APPL1	6.29533e+06	7.32158e+06	5.04654e+06	9.07928e+06	9.43323e+06	8.09656e+06	1.30886e+07	6.6346e+06	5.24043e+06	7.78256e+06	6.44743e+06	2.03589e+07	1.33765e+07	5.98157e+06	1.30456e+07	8.3669e+06	1.01691e+07	5.67927e+06	5.75929e+06	1.34783e+07	1.21639e+07	6.99632e+06	1.13531e+07	1.42889e+07	1.03818e+07	2.45962e+07	1.02743e+07	1.02277e+07	1.46475e+07	5.16981e+06	1.05015e+07	8.98059e+06	3.0454e+06	5.21848e+06	1.13155e+07	6.04918e+06	9.21471e+06	7.27325e+06	1.23364e+07	1.56774e+07	9.6896e+06	6.13959e+06	3.0014e+06	9.66513e+06	1.61108e+07	1.42126e+07	9.92069e+06	1.0294e+07	1.31606e+07
APPL2	753529	715145	992994	1.47964e+06	380901	957726	900062	1.95617e+06	316982	250271	730934	2.0924e+06	4.08848e+06	847647	5.73643e+06	7.13459e+06	2.52111e+06	1.84908e+06	3.65046e+06	3.66086e+06	2.23203e+06	1.69415e+06	4.18489e+06	4.65453e+06	3.16278e+06	2.76677e+06	4.23176e+06	2.67353e+06	767346	1.37589e+07	5.6983e+06	8.2919e+06	9.23663e+06	4.73535e+06	2.86766e+06	6.15106e+06	1.09121e+07	4.74101e+06	2.9168e+06	1.36182e+06	4.33961e+06	4.54724e+06	1.23829e+06	2.46803e+06	761397	3.82473e+06	4.51037e+06	3.04013e+06	4.3382e+06
APRT	6.08412e+07	5.19146e+07	5.59266e+07	4.91968e+07	1.2776e+07	1.30441e+07	3.02196e+07	1.40358e+07	2.33779e+07	2.75784e+07	1.45807e+07	2.89795e+07	2.34989e+07	1.89498e+07	4.96089e+07	4.42183e+07	3.39085e+07	6.59316e+07	1.75802e+08	2.48007e+08	1.7211e+08	4.71209e+07	8.90886e+07	1.96505e+08	1.2474e+08	1.27151e+08	4.80837e+07	1.04876e+08	4.78521e+07	6.55294e+07	1.89294e+08	6.4901e+07	5.61133e+07	5.20999e+07	4.67337e+07	4.42703e+07	8.33566e+07	5.013e+07	1.71774e+08	3.3627e+08	1.17381e+08	7.87286e+07	8.26272e+07	1.43266e+08	2.56934e+08	2.85443e+08	1.53958e+08	1.3002e+08	2.37244e+08
APTX				225690				80853.3			775343	217288			279672	539411					213688					141511		453508		748468	870926	1.65368e+06	553762		303041	424261	527966	1.57835e+06	126170	401192				986564	943879	634578	371905		631390
AQP1	2.38064e+08	5.58947e+07	2.53413e+08	1.24052e+08	2.73107e+08	4.0355e+08	9.35113e+07	2.1307e+08	1.77645e+08	1.10063e+08	2.07051e+08	3.1926e+08	2.61766e+08	3.13809e+08	1.94078e+08	9.34899e+07	4.12207e+08	2.42846e+08	2.39047e+07	1.67498e+08	1.67351e+07	1.86348e+07	4.26155e+07	3.83411e+07	4.28595e+07	3.98653e+07	6.62756e+07	2.5444e+08	5.84017e+07	7.55091e+07		2.72635e+07	1.23537e+09	4.80622e+08		2.49543e+08	4.91474e+07	8.39078e+07	1.65009e+07		2.48098e+08	4.33557e+07	9.45669e+07	1.28638e+07	2.91822e+08	1.16262e+08	2.06331e+08		2.32735e+07
AQP4	1.03165e+08	3.57034e+07	1.76583e+08	3.88201e+07	2.85973e+08	8.64265e+07	2.51985e+08	1.288e+08	2.05548e+08	1.47353e+08	1.55619e+08	1.12538e+08	2.09297e+08	7.93172e+07	3.55652e+08	9.12393e+07	1.84408e+08	1.23979e+08			1.5219e+07		3.20648e+07	2.81412e+07	5.18404e+06	2.92626e+07	3.07348e+07	1.38823e+07	4.4473e+07			616837	5.12756e+06	4.285e+07	6.76916e+07	489719	3.36414e+07	1.90918e+08	5.61681e+06		9.0801e+06		9.72891e+07		3.09053e+07	1.90981e+08	2.81257e+07		6.55516e+06
AQR	1.0494e+06	1.29613e+06	2.43842e+06	1.09915e+06	2.12435e+06	2.02316e+06	2.40744e+06	3.71361e+06	3.59102e+06	1.52504e+06	5.34836e+06	3.85639e+06	2.74913e+06	6.76511e+06	7.21092e+06	8.83393e+06	2.81235e+06	3.83571e+06	3.52361e+06	1.25181e+06	5.21694e+06	4.62063e+06	2.23592e+06	1.97719e+06	2.34397e+06	3.53593e+06	1.03644e+06	3.11963e+06	1.68657e+06	1.06894e+07	7.45772e+06	1.03506e+07	1.20362e+07	1.02247e+07	1.52168e+07	2.60101e+07	4.59786e+06	9.74239e+06	1.6286e+06	3.65753e+06	3.73756e+06	6.44663e+06	4.18701e+06	3.50339e+06	2.86863e+06	5.26789e+06	5.02084e+06	2.44294e+06	2.01006e+06
ARAF	422678	192439	1.20088e+06		457858	830230	517124	1.32939e+06	1.97325e+06	1.62103e+06	460750	1.37676e+06	923424	1.01002e+06	4.56652e+06	4.37497e+06	1.74073e+06	3.20597e+06	5.61727e+06	2.68882e+06	5.57316e+06	3.3961e+06	4.70152e+06	2.56464e+06	4.86142e+06	3.43887e+06	1.93541e+06	3.26276e+06	5.37202e+06	1.64797e+06	4.67071e+06	4.18978e+06	4.66554e+06	2.89028e+06	7.17545e+06	724691	2.65142e+06	987462	6.51029e+06	3.41599e+06	3.97237e+06	3.29281e+06	736308	3.22136e+06	4.20542e+06	2.11072e+06	7.18971e+06	3.12833e+06	5.09123e+06
ARAP1	682949	1.94224e+06	1.73411e+06	3.59243e+06	644106	945186	2.70638e+06	813486	991506	1.57945e+06	311399	8.65544e+06	1.67256e+06	483827	4.6795e+06	5.43895e+06	4.35222e+06	1.99529e+06	3.41571e+06	2.23898e+06	3.67296e+06	7.99673e+06	2.80837e+06	3.00345e+06	2.79581e+06	4.35467e+06	4.17575e+06	2.1153e+06	2.36756e+06	6.31724e+06	5.95653e+06	4.41494e+06	6.57589e+06	3.56672e+06	4.50467e+06	1.7544e+06	6.48585e+06	4.90044e+06	2.17346e+06	2.56831e+07	1.023e+07	4.45719e+06	1.99909e+06	3.57523e+06	2.79912e+06	4.14509e+06	3.57166e+06	2.82057e+06	6.26013e+06
ARAP2																239041	1.61677e+06					176702	383802					62109.8		1.56369e+06	82857.7	55611.3		155583	206853		75159	1.26918e+06	1.08472e+06	126725	1.58204e+07	36501.4	32325.3	4.3553e+06					1.63505e+07
ARAP3		158941	422962		140412		411603	375185		102264	428041	1.32034e+06	1.0879e+06	225810	29262.9	62175.9		72849.8			387641	489813					119856		142127	63528	685074	233788	96222.9		486088	269882		205447		343495	27882.6	83423.5						193295
ARCN1	2.29876e+07	7.14989e+07	4.63114e+07	2.27899e+07	1.03615e+07	1.59536e+07	2.26517e+07	3.16042e+07	4.23724e+07	1.50668e+07	7.30481e+06	5.12459e+07	2.16273e+07	2.12603e+07	1.13929e+08	1.29095e+08	5.76128e+07	5.67119e+07	1.71132e+08	1.79823e+08	1.97171e+08	1.55408e+08	2.02112e+08	1.79925e+08	7.34553e+07	8.01954e+07	8.10858e+07	2.06453e+08	9.91317e+07	1.32779e+08	1.85121e+08	1.70441e+08	1.95695e+08	1.06722e+08	7.77615e+07	6.82362e+07	1.18452e+08	1.11593e+08	1.30095e+08	1.19743e+08	2.31024e+08	1.6878e+08	6.52605e+07	2.14368e+08	1.48271e+08	6.90732e+07	1.60589e+08	1.40552e+08	1.37951e+08
AREG																																	760941		140706										1.28818e+06
ARF1	2.44572e+08	3.05364e+08	2.57859e+08	2.05618e+08	1.33415e+08	1.87334e+08	2.88986e+08	2.23608e+08	1.37865e+08	2.73103e+08	1.40896e+08	2.66696e+08	1.63292e+08	2.48659e+08	8.72507e+08	6.5862e+08	1.02425e+09	2.6893e+08	5.11061e+08	2.28247e+08	6.18982e+08	1.01818e+09	9.05817e+08	1.0365e+09	7.70001e+08	1.25398e+09	6.1201e+08	7.08878e+08	9.8163e+08	7.22334e+08	7.87744e+08	8.90554e+08	1.48137e+09	3.08914e+08	9.56857e+08	7.47352e+08	8.32503e+08	7.08399e+08	6.43146e+08	1.7078e+09	8.33312e+08	8.03205e+08	4.11152e+08	8.87273e+08	8.67418e+08	1.04359e+09	9.21411e+08	8.0941e+08	1.03709e+09
ARF3
ARF4	6.3081e+07	7.34124e+07	8.50071e+07	4.70616e+07	4.4079e+07	6.84591e+07	4.14864e+07	7.57419e+07	6.63743e+07	5.70235e+07	4.21745e+07	8.51969e+07	5.2604e+07	5.01071e+07	3.3229e+08	2.16889e+08	4.93802e+08	4.17805e+07	2.00911e+08	8.19371e+07	2.07595e+08	3.19995e+08	3.39716e+08	3.86613e+08	1.35755e+08	1.74883e+08	4.04522e+08	1.65516e+08	3.14226e+08	1.59437e+08	4.38678e+08	1.30987e+08	5.10745e+08	2.30702e+08	1.03023e+08	1.62338e+08	1.92776e+08	4.56089e+08	1.41407e+08	5.41082e+08	3.42042e+08	2.78506e+08	1.54955e+08	5.05938e+08	2.63177e+08	2.44514e+08	2.20891e+08	1.44904e+08	2.59282e+08
ARF5	1.48875e+07	3.43562e+07	2.40985e+07	2.29089e+06	3.25991e+06	1.48532e+07	1.9361e+07	2.09967e+07	1.20548e+07	2.91848e+07	1.02479e+07	1.51646e+07	1.22022e+07	1.63025e+07	2.998e+07	2.8992e+07	1.48836e+07	1.75032e+07	1.04291e+08	5.0771e+07	1.22766e+08	1.76334e+07	1.69751e+08	1.13959e+08	4.02759e+07	1.21202e+08	1.40051e+07	8.83633e+07	1.02917e+08	3.45583e+07	6.92071e+07	2.50106e+07	1.36245e+07	2.48994e+07	3.55352e+06	1.68984e+07	8.04078e+07	1.23239e+07	7.23218e+07	9.55516e+07	7.65961e+07	4.82737e+07	7.31972e+07	2.35709e+07	2.50624e+07	1.8982e+07	1.74114e+08	1.64166e+07	1.68578e+08
ARF6	2.44704e+07	2.25189e+07	6.66053e+07	2.29388e+07	1.34733e+07	6.06365e+07	3.92225e+07	2.88582e+07	3.43783e+07	4.67713e+07	3.73405e+07	3.74289e+07	1.14127e+07	1.13674e+07	8.40057e+07	1.38955e+08	1.41217e+08	2.38502e+07	8.23035e+07	3.4523e+07	7.20074e+07	4.04299e+07	7.25637e+07	6.3886e+07	8.51018e+07	1.08589e+08	9.53511e+07	4.03588e+07	1.03297e+08	1.31785e+08	7.42483e+07	1.29254e+08	1.73487e+08	5.62414e+07	1.28731e+08	8.48031e+07	7.74209e+07	1.13561e+08	1.02531e+08	1.83924e+08	9.29949e+07	1.07659e+08	4.06564e+07	5.6166e+07	4.54405e+07	9.66716e+07	1.07286e+08	5.77384e+07	1.29864e+08
ARFGAP1	1.06759e+06	1.22056e+06	1.30163e+06	276317	640403	507878	447664	1.27857e+06	1.59114e+06	1.10371e+06	1.90845e+06	2.52989e+06	4.23133e+06	381989	2.00711e+06	5.10481e+06	9.15885e+06	8.47727e+06	7.56004e+06	1.51654e+07	8.32953e+06	1.08737e+07	1.3723e+07	1.48902e+07	8.26649e+06	1.20854e+07	5.1674e+06	1.2605e+07	3.10951e+06	1.49731e+07	3.85717e+07	8.60672e+07	1.1503e+07	1.33468e+07	1.35581e+07	1.44587e+07	3.32115e+07	2.03257e+07	1.58722e+07	6.35476e+06	1.20372e+07	9.89518e+06	4.53036e+06	1.34793e+07	1.21046e+07	1.52907e+07	1.97664e+07	1.09958e+07	1.1806e+07
ARFGAP2			3.861e+06			691828	1.55413e+06	256435		192486		4.13591e+06	879771		2.78877e+06	4.32562e+06	1.88987e+06	4.48915e+06	1.18349e+07	1.12651e+07	8.45949e+06	7.36926e+06	7.02146e+06	4.54225e+06	8.19279e+06	6.80766e+06	9.9733e+06	1.02074e+07	3.56756e+06	8.78027e+06	2.07944e+07	8.6037e+06	1.08446e+07	4.3326e+06	8.02895e+06	6.63282e+06	6.7183e+06	8.50055e+06	1.07864e+07	2.58422e+06	8.47233e+06	6.78767e+06	2.37694e+06	1.61266e+07	3.1666e+06	1.62392e+07	1.32091e+07	7.77831e+06	8.72523e+06
ARFGAP3	340598	2.24265e+06							1.54651e+06			884270	1.84841e+06		2.65997e+06	5.62983e+06	4.03623e+06	1.24274e+06	4.30975e+06	1.60022e+07	6.47816e+06	1.18823e+07	9.82271e+06	1.35091e+07	2.62361e+06	3.62072e+06	5.59869e+06	5.2415e+06	4.6865e+06	3.70908e+06	5.62626e+06	9.50794e+06	8.91358e+06	6.55529e+06	1.21185e+07	6.00031e+06	4.12289e+06	6.65974e+06	1.04672e+07	3.20104e+06	1.33653e+07	1.03321e+07	2.72928e+06	2.07673e+07	7.87493e+06	5.6741e+06	1.32408e+07	1.26906e+07	9.30821e+06
ARFGEF1	63152.1	140346	327975	163083	269759		258720	427905	86510	176363	331527	1.43586e+06	392090	102625	7.90304e+06	2.2738e+06	4.22782e+06	1.93704e+06	2.13735e+06	302567	998668	1.19395e+06	6.63982e+06	4.53833e+06	839091	1.51605e+06	2.8061e+06	2.89715e+06	1.70478e+06	1.6491e+06	4.45292e+06	4.50984e+06	1.24677e+06	1.32739e+06	3.04102e+06	651754	1.67012e+06	5.82627e+06	1.98496e+06	4.1714e+06	3.46141e+06	2.18883e+06	1.22585e+06	3.20372e+06	5.10112e+06	3.90157e+06	7.753e+06	1.75283e+06	1.8417e+06
ARFGEF2		448858	591478	30543.8	298859	286258	962361	541274	260552	1.57275e+06	1.18878e+06	1.69144e+06	630632	845323	4.6117e+06	1.3751e+06	5.27338e+06	2.38754e+06	708516	553065	1.37775e+06	3.19686e+06	6.05202e+06	3.99878e+06	2.69652e+06	2.72334e+06	5.87431e+06	2.24643e+06	2.71027e+06	2.4572e+06	4.32111e+06	3.48468e+06	3.42588e+06	1.87465e+06	3.50343e+06	1.56415e+06	4.10094e+06	5.63335e+06	3.25505e+06	3.44376e+06	6.60261e+06	3.21898e+06	2.44992e+06	3.36706e+07	3.84016e+06	7.16259e+06	3.65201e+06	4.01997e+06	2.53973e+06
ARFGEF3						84382.8	438459				173020	46399.8			1.20998e+06	452132	573384	138063	361128	98450.6	4.71345e+06		3.64725e+06	983960	920156	773763	64719.2	276320	1.64342e+06	835972	196765	2.22413e+06	469764		88809.9	238154	1.22883e+06	757973	1.18091e+06	173559	552744	432463	2.53799e+06	1.66312e+06	53802.1	7.51115e+06	158930	846684	1.65901e+06
ARFIP1	4.63392e+06	2.40127e+06	6.05673e+06	3.39142e+06	759685	3.66808e+06	5.20816e+06	3.84619e+06	3.43839e+06		2.20054e+06	1.39299e+07	2.61597e+06	1.64999e+06	2.0257e+07	1.6106e+07	1.13087e+07	6.57309e+06	3.24922e+07	4.18603e+07	2.19259e+07	1.33907e+07	2.31538e+07	2.24931e+07	2.19245e+07	1.85936e+07	3.51703e+07	2.75732e+07	8.82732e+06	1.41137e+07	3.34312e+07	1.73169e+07	1.62538e+07	7.58277e+06	7.45174e+06	1.00178e+07	3.57204e+07	2.22629e+07	4.88741e+07	5.20661e+07	2.14462e+07	2.30021e+07	2.14255e+07	4.30449e+07	2.6106e+07	2.2312e+07	1.81024e+07	2.0862e+07	2.38083e+07
ARFIP2	1.00704e+06						295125		293944	396146		1.32849e+06		155032	3.28253e+06	1.83407e+06	2.175e+06		1.8775e+06	201350	9.07678e+06	630744	5.00642e+06	4.8187e+06	1.71878e+06	5.36373e+06	4.81165e+06	3.30435e+06	2.93654e+06	3.62175e+06	3.90369e+06	1.81994e+07	6.6904e+06	5.29805e+06	6.21629e+06	4.0806e+06	1.73426e+07	6.7031e+06	6.58305e+06	1.10875e+07	575539	5.84018e+06	3.83454e+06	6.92637e+06	803410	5.86371e+06		1.2633e+06	5.42595e+06
ARFRP1	800556	610860	991834	2.14503e+06		1.75943e+06	1.72578e+06	2.16738e+06	1.92145e+06		3.44735e+06	1.48627e+06	2.33083e+06	1.46967e+06	1.03659e+07	1.07761e+07	3.39391e+06	5.38228e+06	1.52606e+06	4.24617e+06	2.99305e+06	6.66987e+06	7.45611e+06	8.83609e+06	1.10776e+07	7.63959e+06	4.25264e+06	7.34022e+06	1.94489e+06	2.3552e+07	7.08126e+06	6.85456e+06	8.02479e+06	3.26045e+06	4.51407e+06	1.27432e+06	1.97319e+07	6.3296e+06	1.37242e+07	824346	1.40215e+07	1.00214e+07	8.52073e+06	5.88268e+06	2.76944e+06	1.49817e+07	1.23054e+07	2.78924e+06	1.01408e+07
ARG1	778205	298883	1.88702e+06	3.99925e+07		3.00503e+06	465621	1.91072e+07	2.92702e+07				369370		3.1413e+06	1.3277e+06	3.86213e+06		1.12615e+07		997087	184434			147524	417991	1.20715e+07	358086	1.24841e+06		1.42701e+06	2.23207e+06						391208	3.13235e+06	2.04925e+07	8.24688e+06
ARG2																						5.06328e+06										248132	703746			1.41151e+06		1.04008e+06										6.68401e+06	895503
ARGLU1	9.05248e+06	6.3652e+06	1.29763e+07			1.41676e+06	1.37889e+07	1.80246e+07	5.14212e+06	1.05285e+07	5.78408e+07	1.00725e+07	4.42991e+06	2.88137e+07	5.11364e+06			3.49228e+07	2.28348e+07	2.05872e+06	1.46411e+07		3.14113e+07	1.46944e+07	2.3348e+07	8.07503e+06	3.86894e+06	1.09473e+07	4.90668e+06	5.72126e+06	1.13874e+07	1.07561e+06	1.6355e+07	1.09873e+07	4.63855e+06	1.0342e+07	3.12957e+07	5.23433e+06	9.33903e+06		5.17938e+07	1.21119e+07	9.48917e+07	7.05141e+07	3.91049e+06		8.98258e+06	3.93919e+06	2.13275e+07
ARHGAP1	3.12466e+07	5.32252e+07	3.92987e+07	4.50553e+07	1.4721e+07	9.58118e+06	2.11134e+07	1.77678e+07	1.02604e+07	3.68527e+07	2.09044e+07	5.7591e+07	2.79903e+07	1.35687e+07	1.11814e+08	8.60626e+07	1.12875e+08	3.58054e+07	7.78693e+07	6.45129e+07	1.58083e+08	1.59338e+08	1.365e+08	8.58977e+07	6.86583e+07	6.45664e+07	7.76816e+07	5.60122e+07	5.32808e+07	1.12763e+08	9.61831e+07	1.01349e+08	8.23576e+07	6.46512e+07	1.4008e+08	1.0564e+08	7.54945e+07	1.24887e+08	2.08738e+08	1.75702e+08	1.70478e+08	1.12805e+08	5.83974e+07	1.106e+08	7.18724e+07	9.89404e+07	1.48938e+08	1.15721e+08	1.34347e+08
ARHGAP10	583128	1.14271e+06	672547	665075	2.02833e+06	1.3596e+06	1.40824e+06	488922	2.76239e+06	7.92824e+06	2.16717e+06	130988	1.25326e+06	1.60572e+06	129942	1.56181e+06		742642		120164	135303	574104	50097.6	125090	1.2071e+06	1.81826e+06	112203	671157		772931	966130	407690	294187	82618.5	1.32592e+06	203961	703419	412777	494237	510118	716166	421449	1.77353e+06	315107	345333	563624	741954	563264	173311
ARHGAP12		143031							191107		83135.2	121100	62681.9	82804.4	67803.2	124517		192281	149396		462460	273117	298829	75418.8		355187	214771	830049		1.17984e+06	491529	1.00741e+06	110603	201098	1.10276e+06	336759	1.18755e+06	551271	4.15037e+06	539868	1.47085e+06	470766		166566	1.67906e+06	585870	1.41284e+06	625088	1.20706e+06
ARHGAP15																793315			3.55262e+06		2.09364e+06		4.61839e+06								352499	637464		1.70889e+07	292779		97380.1	539004	275177	1.29032e+07	680797	2.84629e+06				1.66697e+07			2.54827e+06
ARHGAP17	3.14916e+06	4.94256e+06	3.95421e+06	152463	1.76567e+06	5.2522e+06	4.44101e+06	1.07219e+07	5.69941e+06	3.15945e+06	2.99958e+06	7.82681e+06	7.43815e+06	2.55398e+06	8.20518e+06	1.18297e+07	5.86178e+06	6.92849e+06	7.07335e+06	7.07105e+06	6.11562e+06	6.80459e+06	7.06805e+06	5.63633e+06	8.37232e+06	6.79487e+06	7.87198e+06	1.05223e+07	1.27615e+07	1.03442e+07	1.27428e+07	9.32876e+06	8.06361e+06	8.16034e+06	1.00795e+07	4.60137e+06	6.9743e+06	1.31945e+07	1.11788e+07	4.7175e+06	1.51539e+07	1.46156e+07	3.8061e+06	1.32063e+07	1.18024e+07	1.22436e+07	9.44894e+06	9.95049e+06	4.65972e+06
ARHGAP18	1.88072e+06	4.47907e+06	2.04984e+06	5.26511e+06	3.76875e+06	3.56949e+06	5.18718e+06	3.367e+06	1.05377e+06	4.78146e+06	4.04417e+06	8.74541e+06	3.26023e+06	978720	7.14315e+06	8.32867e+06	4.92931e+06	3.59719e+06	1.94722e+06	9.48952e+06	7.47853e+06	4.80595e+06	9.7973e+06	4.61193e+06	5.87153e+06	2.84993e+06	3.39648e+06	5.92804e+06	8.25483e+06	6.06202e+06	1.43827e+07	7.73859e+06	9.0054e+06	8.23106e+06	5.89122e+06	1.2849e+06	7.49079e+06	5.26316e+06	6.32819e+06	2.07348e+06	1.14732e+07	8.64137e+06	1.82606e+06	5.03155e+06	6.96858e+06	7.23561e+06	4.59317e+06	2.87588e+06	7.24079e+06
ARHGAP21		146659				22076.4	23903.4		19431			71566.6		40035.1	117618	43967.5				80331.8			103287	33218.5		109887	77671.8	28940.6			94444.5	227267	327080		6.02839e+06	48467			139906		54238	35996.6		56803		57208.6	107946	52685.6
ARHGAP23															52930.5			5.79107e+06			1.12691e+07	6.11465e+06		1.20422e+06	220737		581331				119492				73121.9			2.62941e+06					275034	419066	12168.6			6.25735e+06	87462.7
ARHGAP24					277913	76943.7		307937	557501		771120	1.03361e+06	88679.4		230006		2.5168e+06	681262	195028			364248							80235.4					1.12309e+06							280661		235950	142633		84906.8
ARHGAP25	793892	2.20697e+06	1.56906e+06	1.16961e+06	356918	2.94376e+06	1.40245e+06	1.48651e+06	529109	859436	542253	4.26638e+06	3.36995e+06	979762	1.93087e+06	5.45073e+06	1.58708e+06	919455	1.95265e+06	2.76597e+06	1.454e+06	794992	4.85105e+06	3.16207e+06	1.99432e+06	1.62861e+06	5.01953e+06	4.55999e+06	5.46657e+06	1.21481e+06	3.64574e+06	3.42575e+06	329489	4.833e+06	6.62863e+06		3.89891e+06	3.51867e+06	2.56566e+06	2.37375e+07	2.19406e+06	5.03541e+06	762092	2.27013e+06	4.03544e+06	4.47154e+06	2.56561e+06	2.40362e+06	1.46713e+06
ARHGAP26	544289	290133	1.44435e+06	216310	418057	1.1188e+06	1.08549e+06	751134	465111	747308	1.59198e+06	226143	2.72254e+06	345686	69246.7	1.11287e+06	472113	672469	800715	624094	1.55367e+06	601865	135799	859817	1.33696e+06	846657	124006	804662	2.89959e+06	956725	332765	2.10965e+06	371697	630414	870779	551428	415326	146400	626102	1.9272e+06	307459	1.49992e+06	1.68269e+06	534356		694873	520499	498231	1.22135e+06
ARHGAP27		127053	119605		138301			128073				138968	93672.5		89538.1	1.34488e+06	131831	832316	58975.7	65438.4	362182	1.37652e+06	698568	112372	495900	439259	1.32809e+06	995351	799247	1.38248e+06	1.01232e+06	1.6361e+06	121711	1.29081e+06	2.25851e+06		1.17028e+06	2.00666e+06	453309	5.08445e+06	1.15863e+06	1.50227e+06	1.04895e+06	695305	113486	1.35125e+06	3.46405e+06	1.40684e+06	790420
ARHGAP28																																6.2766e+06		3.73325e+06				37219.5
ARHGAP29			24367.9			285254		49369.3			96937.1	122261	95304.8	562180	546482		56940.1				388658	180011	222640	595014				229282		69959.7	63540	111384	42655	121863		113348			47289.8	602907	361175		71376.4		21989.2
ARHGAP30	101854	244726	1.71476e+06			162604		191722	348994		78628.6			149170	543664	2.74959e+06	1.00862e+06		178006		202016	142016	670650	229472	352083		289234	1.03573e+06	1.65103e+06	133989	1.49077e+06	1.02998e+06	1.08945e+06	1.50917e+06	994800	466899	705722	353849	366646	5.00129e+06	1.60236e+06	1.26899e+06		555915	161374	341181	62233.2	145894
ARHGAP31	397558	284143	667557	52007.6	1.11112e+06	4.76699e+06	183244	105372	814322	1.52346e+06	1.08605e+06	1.02015e+06	821883	318991	262300	564142	88665	92881.8	472010	69127.4	197111	40653	146946		188825		121714	195896	106411	179236	778946	97516.2		257103	160044		8.61593e+06	677046	838458	158721	193041	176181		1.30445e+06	111347	251038	648811	1.33176e+06	243434
ARHGAP32																			48776		549359				7162.55		104491	76033.9		234360	212904	80015.1			17558.5	47279	91582.5						673317	23136.2		59390.8	213356	20475	38046.9
ARHGAP35	62015.7	29327.1	163354		89869.4	126558	238531	827239	315273	443143	263731	1.27752e+06	537571		2.40174e+06	2.10865e+06	214962	371271	5.29218e+06	721365	2.51374e+06	1.39046e+06	1.86208e+06	1.8067e+06	1.92699e+06	1.51312e+06		674257	633551	7.25919e+06	2.39439e+06	1.10489e+06	1.48276e+06	1.66895e+06	801797	917557	1.33968e+06	977321	2.36697e+06	535462	4.55283e+06	1.37275e+06	2.27351e+06	1.40567e+06	2.42134e+06	1.9404e+06	9.1051e+06	1.3583e+06	2.7955e+06
ARHGAP4	1.18624e+06	2.17713e+06	4.53983e+06	2.03976e+06	4.08796e+06	2.14169e+06	1.62434e+06	1.54586e+06	422758	871379	973453	1.73073e+06	1.70221e+06	651566	2.61266e+06	6.98023e+06	948588	1.86393e+06	1.19686e+06	871219	2.08441e+06	1.46266e+06	6.41503e+06	2.76455e+06	2.51357e+06	1.6347e+06	5.56992e+06	2.41137e+06	3.02826e+06	1.30118e+06	2.63663e+07	3.20817e+06	2.76567e+06	1.09251e+07	8.99175e+06	1.75731e+06	2.23522e+06	3.05973e+06	3.86382e+06	1.28139e+07	7.15183e+06	4.22535e+06	668897	2.2319e+06	1.53358e+07	4.3724e+06	1.70831e+06	1.94493e+06	873567
ARHGAP42			104155							458437		208392	37771.7		83307.6	178138	389878			86764.3								67831.4		396836	83716.7	40479.3		79228.9	263471		63558.3					155336	84379	501840		256675	95132		13754.5
ARHGAP44			893536				122736	341676				1.41428e+06	142100						625635				77360.3			1.10393e+06			137732			184964		235134	122705			658563	108633		463257				134225	206492	1.71877e+06
ARHGAP5		1.19881e+06	1.71105e+06				46070.1	137471	2.32992e+06	39614.9		310405			85586.4	728610	572106	76552.6	32944.3	370245	237551	39200.1	377252		99209.7	1.14593e+06	692431	192983	171860	68274.5	986116	676539	786802	130599	653535	651754	547162	1.91132e+06	696880	98838.8	1.22591e+06	1.02153e+06	465212	705002	1.61888e+06	1.13056e+06	1.11664e+06	682242	903329
ARHGAP6			125218	187155	111994		271623	268271	170094	201110	241284	597427	846308						242250															533371				472986				18059.1		80392.2
ARHGAP8															1.55137e+06	251056	905000	565467			611661	1.03177e+06	1.91757e+06	916949		615997	283126	1.58951e+06	1.76333e+06	923831		1.80144e+06	618962	647477	609632	539989			1.77796e+06		1.12392e+06		346310	1.19782e+06	279737	486989	1.08306e+06		1.83273e+06
ARHGAP9		1.04605e+06											415290		1.18559e+06	1.87078e+06	812739		107441	778759	704636	113108	586904	477757	451335	231889	5.39213e+06	616743	454512	598460	2.43353e+06	914517	544525	1.79148e+06	4.14273e+06	135021	480208	1.06284e+06	593724	2.47687e+07	825192	1.11694e+06		172261	439535	788639	329160	809036	453589
ARHGDIA	2.58417e+08	1.95776e+08	2.89387e+08	2.75608e+08	1.02987e+08	1.17079e+08	1.70127e+08	1.63975e+08	1.32301e+08	1.97644e+08	8.27393e+07	4.37887e+08	2.27014e+08	1.40653e+08	8.34184e+08	9.95421e+08	6.10569e+08	9.9359e+07	4.74397e+08	3.4241e+08	3.05688e+08	3.1133e+08	7.79669e+08	7.21923e+08	6.76503e+08	7.77486e+08	9.61422e+08	9.94862e+08	5.20211e+08	3.72558e+08	1.04759e+09	5.89841e+08	6.74156e+08	3.07019e+08	3.88459e+08	3.15582e+08	3.01824e+08	4.37228e+08	7.18686e+08	4.44374e+08	9.04e+08	4.51778e+08	1.64382e+08	7.2959e+08	6.76308e+08	9.53996e+08	5.73179e+08	5.63637e+08	7.17173e+08
ARHGDIB	2.15687e+08	2.32376e+08	1.85095e+08	1.10573e+08	2.03718e+07	6.17337e+07	5.08364e+07	6.94059e+07	6.42043e+07	1.10591e+08	2.65977e+07	7.45563e+07	1.14702e+08	3.33692e+07	1.87491e+08	2.34749e+08	2.50566e+08	8.19978e+07	1.70734e+08	2.88028e+08	5.41023e+08	1.30538e+08	1.4941e+08	1.72232e+08	4.12027e+08	4.78432e+08	4.12837e+08	3.3494e+08	4.95003e+08	1.54167e+08	4.21696e+08	2.11609e+08	1.4446e+08	1.49999e+08	3.39343e+07	6.94625e+07	2.11554e+08	2.0487e+08	5.13299e+08	6.71444e+08	3.15188e+08	2.25452e+08	1.20708e+08	1.8331e+08	3.42153e+08	6.77364e+08	2.16399e+08	1.70235e+08	3.11236e+08
ARHGEF1	3.52024e+06	6.49574e+06	8.03059e+06	3.55376e+06	3.58152e+06	4.92698e+06	6.48753e+06	3.55828e+06	1.89947e+06	4.72245e+06	4.84604e+06	1.44941e+07	8.62983e+06	923879	1.19563e+07	1.52205e+07	1.46658e+07	7.04356e+06	1.98585e+07	1.25326e+07	8.79593e+06	1.04953e+07	2.39091e+07	1.21358e+07	7.92872e+06	8.75125e+06	2.69973e+07	1.18645e+07	1.15816e+07	1.5817e+07	3.7823e+07	1.37674e+07	1.27455e+07	1.2132e+07	2.06438e+07	7.17074e+06	1.77781e+07	1.64663e+07	1.09095e+07	6.70931e+07	1.47606e+07	1.41576e+07	4.22643e+06	1.76973e+07	1.71228e+07	1.06505e+07	1.94875e+07	1.55192e+07	1.82845e+07
ARHGEF10	809764	236648	572579	457698	3.92906e+06	718796	3.05054e+06	1.51515e+06	240749	4.73691e+06	4.2481e+06	5.17574e+06	2.33302e+06	1.20503e+06	634473	1.28181e+06	449047	801677	173912	548601	108835	1.13419e+06	298424	616490	24874.3	79124.2		61751	73616.2	306591	2.96711e+06	48549.2		747635	2.03895e+06		759130	1.58192e+06	448348	413008	734455	371665	508068	4.88699e+06	665750	276143	1.02249e+06	812912	494273
ARHGEF10L	244314	1.44534e+06	409648	102769	462779	640962	1.20613e+06	525996	472067	940603	668447	769710	427766	151341	292116	2.68632e+06	227619	191906	692679		606086	951727		317073	743547	598517	3.3636e+06	519207	236949	623880	2.34987e+06	2.00129e+06	364108	930585	2.80606e+06	450631	688435	1.17525e+06	2.06834e+06	500614	330649	1.38775e+06	506406	374554	292185	864351	1.27547e+06	1.94656e+06	1.31839e+06
ARHGEF11	21441.4	292075	321171	83435.2	5.0467e+06	178419	108049	259599	205497	243452	118024	148367	73080.7	121506	862126	885166	322643	174077	338667	828542	433844	774676	235418	92801.2	41712.4	416433	264990	538250		1.20131e+06	6.76949e+06	1.27657e+06	1.32128e+06	862836	781880	1.14791e+06	546580	1.19125e+06	481922		747168	529700	610258	973302	279293	581172	2.55592e+06	121574	558040
ARHGEF12	222643	465783	666753	628606	1.27965e+06	1.29973e+06	1.8494e+06	1.99729e+06	1.65669e+06	2.69931e+06	3.7533e+06	4.83808e+06	4.65594e+06	806314	3.15798e+06	1.73906e+06	1.43137e+06	1.49085e+06	3.34916e+06	320020	1.49797e+06	1.00982e+06	3.00265e+06	1.03459e+06	2.20702e+06	3.37092e+06	1.54531e+06	1.79435e+06	1.2805e+06	1.38145e+06	1.23959e+06	3.67627e+06	4.84157e+06	1.25924e+06	4.62502e+06	2.51776e+06	3.24808e+06	1.89741e+06	3.24207e+06	708250	1.40954e+06	1.61625e+06	1.22474e+06	3.32887e+06	2.43953e+06	3.37e+06	4.65946e+06	2.42847e+06	4.74243e+06
ARHGEF15	88121.9	544939	551850	694225	1.11392e+06	714932	424357	451979	617995		3.166e+06	1.4116e+06	1.76038e+06	1.22022e+06				1.09159e+06	34253.2										152898		77442.8			56844.7			130608	277301			43699.1
ARHGEF16		172482						140837							959193	690424	365354	350969	1.26447e+06	527250	4.18781e+06	1.42857e+06	3.21778e+06	1.14352e+06	1.2689e+06	584784	1.79253e+06	1.78973e+06	419389	2.68338e+06	3.62663e+06	1.09819e+07	1.43851e+06	784078	2.18694e+06	1.72402e+06	188211	7.32391e+06	2.15475e+06	1.85255e+06	518077	1.79354e+06	2.35229e+06	5.48094e+06	1.05402e+06	4.12311e+06	2.13111e+06	1.93885e+06	2.80468e+06
ARHGEF17	1.26963e+06	1.33285e+06	1.70722e+06	1.14471e+06	2.48001e+06	1.6393e+06	2.05252e+06	2.79469e+06	2.98162e+06	5.13269e+06	5.024e+06	5.03076e+06	4.49017e+06	2.80025e+06	1.28353e+06	1.02755e+06	654682	279344	857606	335992	487508	517803	473854	762803	818269	316779	244084	203323	482646	1.17131e+06	1.94303e+06	799959	5.61679e+06	603464	2.19867e+06	270581	2.17777e+06	1.12051e+06	1.7953e+06	434735	1.53897e+06	932752	3.23629e+06	2.28786e+06	617681	1.91025e+06	767264	1.82486e+06	901655
ARHGEF18			1.09554e+06		45467.3	139023	258296	576668	419103	1.72903e+06	121132	97693.8	1.25449e+06		593357	688660		36258	620274	3.70995e+06	833127	481047	731227	1.8785e+06	688975	1.24663e+06	2.11755e+06	620378	93773.4	2.05611e+06	1.27566e+06	816217	1.31137e+06	983307	1.91329e+06	262312	581722	922808	583811	4.91383e+06	450898	3.67937e+06	2.39941e+06	2.20987e+06	543679	1.19798e+06	3.62718e+06	1.41507e+06	714635
ARHGEF19															111354					29211.7												273775	61049.1		1.58537e+06							106072
ARHGEF2	2.59977e+06	6.48221e+06	5.25811e+06	1.65913e+06	1.15708e+07	3.67425e+06	4.70144e+06	5.50536e+06	2.96753e+06	6.03204e+06	1.31315e+07	9.71096e+06	9.4238e+06	1.44505e+06	8.15252e+06	1.28119e+07	1.04457e+07	4.89546e+06	3.30648e+07	7.48055e+06	8.48225e+06	3.48471e+06	8.41933e+06	9.07779e+06	3.74739e+06	1.65165e+07	9.83453e+06	1.06335e+07	1.1072e+07	4.5892e+07	5.01555e+07	1.96117e+07	7.7605e+06	1.6602e+07	1.10692e+07	9.71343e+06	1.36378e+07	9.08734e+06	1.59473e+07	2.50883e+07	1.15988e+07	1.86396e+07	8.90254e+06	2.48427e+07	4.83152e+06	8.58671e+06	1.02964e+07	9.83055e+06	1.53488e+07
ARHGEF26																				357707
ARHGEF28																258302	168567		171316		494804	173465	360333	923858		909285	42997.4				1.05713e+06	253153			2.066e+06		84779.7		30249.1		2.3812e+06	13255.6		59357.9		281926		755306	3.99113e+06
ARHGEF3																																			166733			134193
ARHGEF35																				137396				219660		182320						285916													1.69419e+06	340367	336230		313434
ARHGEF37					503290			275303	292777		1.31818e+06	582714	1.28661e+06	125607	315818	115247							106037				43506										76114.6	145859		694742		51985.1	100743			368215	80371.8	272712	66239.1
ARHGEF38																		786031												150456			100505				419652			151946					1.29051e+06		654915	54215.3
ARHGEF40		24862.2	239951	99176.1	22127.6	189087	100321	99289.9	288848	163483	273157	749564	440768	146537	201338	2.15133e+06	169915		1.03872e+06	272120	417340	316388			119964	882652		139082	292589	835255	669110	1.46458e+06	631084	493528	1.38734e+06	646378	213913	319203	572879		313522	1.16769e+06	129261	142936	134584	1.27149e+06	634762	857859	133669
ARHGEF5			82299.6				84221.2	200698	167126	67305.2	45136.1	348604	195259	331589	626800	187643					689254	382468	1.68932e+06	603970	249398	373214	66438.6		82629.7	263727	572673	222986	245821	233429	127943	1.91313e+06	271056	129661	487209	1.50835e+06	63899.1		51225	550824	1.16265e+06	632200	1.99274e+06	199683	1.60591e+06
ARHGEF6	894189	5.43886e+06	1.46676e+06	2.39077e+06	1.24528e+06	2.49064e+06	4.73892e+06	2.93566e+06	2.92067e+06	831542	2.8876e+06	3.2253e+06	6.62129e+06	1.25715e+06	3.29198e+06	5.94976e+06	3.06047e+06	1.85558e+06	3.31719e+06	1.2844e+06	2.92279e+06	2.32443e+06	4.26939e+06	2.97885e+06	882076	1.56102e+06	1.78927e+06	3.084e+06	1.23529e+06	3.75306e+06	5.40169e+06	3.95594e+06	2.83536e+06	4.7181e+06	5.13084e+06	1.24467e+06	3.39508e+06	3.49666e+06	3.88766e+06	1.09034e+07	5.02175e+06	5.54423e+06	1.05002e+06	2.58396e+06	2.24134e+06	2.91297e+06	1.22971e+06	2.98495e+06	3.35167e+06
ARHGEF7	1.09355e+06	3.78637e+06	1.41182e+06	3.6101e+06	2.16932e+06	2.48475e+06	5.47505e+06	3.37675e+06	1.46894e+06	3.52373e+06	3.40054e+06	4.26262e+06	4.77408e+06	3.37822e+06	3.43059e+06	3.15319e+06	3.19647e+06	1.80281e+06	2.10568e+06	1.54228e+06	4.8918e+06	3.86908e+06	4.62263e+06	956011	3.45554e+06	3.33835e+06	1.90475e+06	793872	1.68035e+06	3.51912e+06	6.70515e+06	8.23568e+06	2.67271e+06	2.29149e+06	5.20393e+06	4.01187e+06	4.26411e+06	3.35696e+06	4.80288e+06	4.01831e+06	2.79152e+06	7.15749e+06	2.06657e+06	6.42723e+06	1.67008e+06	2.88173e+06	9.06238e+06	7.30026e+06	2.26312e+06
ARID1A	776044	1.53607e+06	1.93104e+06	657552	1.81142e+06	370750	3.11418e+06	1.4803e+06	985688	1.32838e+06	2.05243e+06	1.18793e+06	2.95605e+06	2.24189e+06	6.06075e+06	6.69124e+06	2.62583e+06	4.89102e+06	5.4362e+06	509850	2.64216e+06	2.02385e+06	2.26373e+06	1.66468e+06	1.10094e+06	2.07934e+06	1.54395e+06	2.57487e+06	2.40777e+06	6.38507e+06	8.26935e+06	5.41731e+06	2.61201e+06	3.19642e+06	2.22666e+06	5.00338e+06	2.9264e+06	4.00343e+06	1.52322e+06	389527	2.02342e+06	2.39181e+06	1.68414e+06	2.70461e+06	1.26776e+06	3.41483e+06	2.43406e+06	1.54775e+06	2.38463e+06
ARID1B	234428	216685	472845			330562	703774	718471	48357.3	334410	547292	547752	1.47704e+06	1.00755e+06	2.8305e+06	3.95777e+06	304976	830559	1.53031e+06	111123	1.04273e+06	1.99845e+06	577951	691397	1.12841e+06	834867	196688	916496		3.12729e+06	970869	2.78224e+06	1.08571e+06	3.06164e+06	3.30681e+06	1.59802e+06	1.85481e+06	1.11799e+06	671212		1.0191e+06	1.81003e+06	627354	814066	139056	1.50657e+06	387084	268478	566584
ARID2		89728	561327		212145	194196	224161	283730	94524.3	238980	876107	674481	1.25015e+06	202471	182372	751011	437459	246952	547514		1.08254e+06	131580	388121	237339	211425	43763.9	164756	122603		1.94214e+06	691492	661205	834312	1.00743e+06	1.26083e+06	1.59673e+06	792502	430359			229673	284758		896375	33509.5	471974	218757	278726	389857
ARID3A																	78815.1							1.41521e+06		1.03996e+06			3.04245e+06			184352		144747	941116	729554	58444.1			1.20236e+06									1.38824e+06
ARID4A	50352.4			363393			244631				165816	573230	117433	282490	195762	114131	90417.5	238803			592895		99885.4		156438	213166				798222	354837	530630	648143	665754	715790	412930	308346		121509		238354	183404				23056.8	386684		185230
ARID4B						489300			52040.6		48309.9				740879	1.60963e+06		899257		164842	1.51883e+06	261924	878268	497787	393821	424313	68575	811704	94560.5	1.78584e+06	796271	1.23581e+06	935823	1.34216e+06	1.08325e+06	2.38805e+06	1.28574e+06	1.99675e+06	571053		310101	597461	1.35335e+06	1.07556e+06	133465	1.02538e+06	1.11486e+06	426081	95574.1
ARID5B															59212.1	195967						650546								134874	214104				361681	194308		71792.1						182276			29025.1
ARIH1		801424	1.24187e+06	868244			896926	428548		273268			776114	189106	1.15114e+07	1.00881e+07	1.24889e+07	228504	6.93613e+06	4.2932e+06	7.25934e+06	3.35869e+06	5.67081e+06	8.82744e+06	2.50934e+06	3.97586e+06	5.69069e+06	2.80009e+06	4.24377e+06	4.21118e+06	1.63627e+07	1.89317e+07	8.01817e+06	3.84642e+06	1.83922e+06	2.67649e+06	6.15565e+06	5.3184e+06	8.14998e+06	6.69551e+06	5.77216e+06	7.47462e+06	2.14369e+06	1.60705e+07	1.10362e+07	1.10623e+07	5.21835e+06	2.26502e+06	7.16011e+06
ARIH2															1.71363e+06	1.43326e+06	350360		199849	1.00745e+06	601079	1.00697e+06	806274	501732	1.06504e+06	242202		985785	1.42103e+06	582448	7.75356e+06	2.66007e+06	117910	375359	1.10276e+06	205786	508742	2.73886e+06	518120	3.20404e+06	440088	967723		5.05013e+06	616357	2.22404e+06	1.9082e+06	581315	784833
ARL1	1.26259e+07	1.26545e+07	6.6008e+06	2.85853e+06	2.61448e+06	2.48583e+07	1.07067e+07	3.62162e+07	1.30528e+07	1.13861e+07	6.83149e+06	1.3157e+07	1.16661e+07	1.75914e+07	4.9899e+07	4.78361e+07	4.72894e+07	1.89181e+07	3.78085e+07	1.72726e+07	5.58736e+07	7.01852e+07	5.67324e+07	3.77159e+07	4.38611e+07	6.68064e+07	4.64412e+07	4.71725e+07	4.40209e+07	4.41277e+07	7.0111e+07	8.5231e+07	5.80586e+07	8.16048e+07	8.87958e+07	6.86488e+07	7.50464e+07	1.40077e+08	5.84108e+07	1.07349e+08	7.506e+07	8.46805e+07	6.0574e+07	1.26038e+08	4.7656e+07	1.17699e+08	9.04818e+07	2.85107e+07	9.09462e+07
ARL10																															274072	361390			471771	621076
ARL11																	473276															223613		259074				1.39563e+06		802372		3.02022e+06					4.39378e+06
ARL13B																															462770		326336			340500										1.06743e+06
ARL14EP																976720														323345	1.18379e+06	264303	317354	832310	1.36534e+06	453833	836242	280947			371948	1.03724e+06		446437		859418	473993	210994	1.70891e+06
ARL15		2.30187e+06	6.14588e+06	455381	6.96517e+06	7.06163e+06	1.62687e+07	7.34783e+06	1.10987e+07	6.83335e+06	8.70676e+06	6.49048e+06	1.08642e+07	5.02525e+06	7.27063e+06	7.69537e+06	2.79854e+06	4.01654e+06	1.62112e+06	1.03755e+06	2.9509e+06	2.27505e+06		2.66061e+06	1.03916e+07	2.49336e+06		585310	2.16944e+06	4.8158e+06	3.65573e+06	6.18819e+06	2.73808e+06	1.51187e+06	8.80488e+06	7.86167e+06	6.83853e+06	233799	2.02456e+06	2.33946e+06	7.25366e+06	3.31746e+06	9.80905e+06	5.70951e+06	657497	5.28403e+06	3.28802e+06	489025	2.18432e+06
ARL2	795029	2.0639e+06	954148	362744	808037	2.71357e+06	3.91453e+06	584989	5.43898e+06	3.92565e+06	1.88377e+06	852464	2.88724e+06		1.67895e+07	8.56676e+06	2.2105e+06	5.58953e+06	5.55634e+06	8.49021e+06	4.88768e+06	5.51231e+06	1.1527e+07	1.26723e+07	6.23651e+06	1.70002e+07	8.00536e+06	7.40991e+06	4.99793e+06	2.83489e+06	1.07687e+07	1.54561e+07	7.89039e+06	9.70663e+06	5.41556e+06	8.13397e+06	2.14181e+07	2.4356e+06	461459	9.96231e+06	2.77183e+06	2.97807e+06	5.65119e+06	348361	2.76221e+06	7.17439e+06	6.00588e+06	6.96445e+06	3.70413e+06
ARL2BP						2.40014e+06						1.61947e+06			1.27267e+07	5.11587e+06	1.71161e+06			5.35161e+06	1.50766e+06	649784	3.54071e+06				1.56183e+06		720601	1.25185e+06	7.81237e+06	5.58845e+06		1.3697e+06			1.1221e+06	424817		3.28321e+06	1.28828e+06	3.28359e+06		7.82108e+06	1.68504e+06	6.16247e+06	2.69924e+06		2.01878e+06
ARL3	5.96434e+06	2.02489e+06	2.87325e+06	3.72627e+06	909797	1.05777e+06	1.20361e+07	7.62889e+06	1.25583e+06	2.85316e+06	2.01131e+06	7.71349e+06	1.04413e+07	2.60774e+06	1.76075e+07	2.78279e+07	1.14453e+07	7.29702e+06	2.45871e+07	4.00728e+07	2.81101e+07	1.35241e+07	3.2586e+07	2.60095e+07	1.23147e+07	3.14064e+07	8.45497e+06	1.81417e+07	1.49931e+06	8.89752e+06	2.70728e+07	2.82701e+07	2.72754e+07	1.38345e+07	1.01657e+07	2.35151e+07	2.15154e+07	1.89633e+07	3.06244e+07	2.67229e+07	3.09371e+07	3.22809e+07	7.04391e+06	3.48222e+07	1.87536e+07	5.44577e+07	2.39975e+07	2.98101e+07	2.52644e+07
ARL4C																															2.51895e+06	748866			1.73368e+06			1.01737e+06									357925
ARL5A															816357	527289	1.95954e+06						1.03122e+06	481059	807340		742822		809195			1.41663e+06		874812		533517		1.52337e+06		826928	373223	1.76459e+06	1.43287e+06	2.37956e+06	563955	463016			827121
ARL5B															1.48064e+06	1.91007e+06	3.54076e+06	1.01967e+07							907327		1.5411e+06	1.08216e+06			1.33131e+06	2.50727e+06	2.54719e+06	1.39833e+06	2.74571e+06	385162	3.54475e+06		919850	1.09417e+06					1.84689e+06		950686
ARL6							545354			513133		1.00261e+06				936667	2.17794e+07				653920	407517	405978	861400		780575	617976				3.29915e+06	913731	1.16009e+06		1.06391e+06	682156	1.22367e+06	303764	1.22905e+06	2.49507e+06	1.41892e+06	2.41356e+06		1.41286e+06		700697	802450	481580
ARL6IP1	3.96705e+07	6.27878e+07	7.31855e+07	1.44456e+07	1.02735e+08	4.64321e+07	1.49562e+08	8.08459e+07	4.29813e+07	7.27134e+07	1.01878e+08	8.2392e+07	1.29635e+08	6.22462e+07	1.39876e+07	1.07934e+07	1.55447e+07	2.18106e+07	3.95165e+07	3.83933e+07	1.70465e+07	1.8146e+08	2.17046e+07	6.58502e+07	9.51777e+07	2.5964e+08		3.89407e+07	4.68026e+07	1.65867e+08	8.72912e+07	3.8968e+07	1.51638e+08	6.87224e+07	1.17865e+08	8.73954e+06	3.72011e+07	4.41083e+07	1.49883e+08	8.64111e+07	1.55481e+08	7.36228e+07		1.45294e+07	1.7678e+08	4.82419e+07	1.95121e+08	1.01594e+08	1.05657e+08
ARL6IP4							514325	409301							2.23953e+06	3.48919e+06	1.4339e+06	998886	1.10841e+06	2.56206e+06		1.77052e+06	1.10738e+06	1.1234e+06	2.06367e+06	2.78717e+06			862923	996140	3.44366e+06		3.17739e+06		3.47412e+06	2.84926e+06	633637	2.38475e+06	1.185e+06		1.99363e+06	2.3276e+06		730798	3.36506e+06	1.24303e+06	2.65628e+06	379222	1.5496e+06
ARL6IP5	1.5836e+08	8.07896e+08	1.89481e+08	3.38688e+08	4.18736e+08	3.5738e+08	3.12205e+08	4.71925e+08	3.89203e+08	2.72071e+08	5.21051e+08	6.32291e+08	2.85642e+08	4.63968e+08	1.05418e+09	6.95136e+08	1.73936e+09	5.94568e+08	7.31959e+08	5.97811e+08	4.55554e+08	5.3161e+08	2.99263e+08	4.76433e+08	4.31942e+08	3.72161e+08	4.00554e+08	4.48032e+08	1.53721e+08	1.26342e+09	7.57078e+08	7.73957e+08	5.27513e+08	1.27688e+09	2.76527e+09	1.22501e+09	6.43458e+08	1.71684e+08	6.00738e+08	2.85932e+08	7.14653e+08	8.91906e+08	4.85736e+08	4.86282e+08	8.59163e+08	5.91722e+08	7.01893e+08	3.49677e+08	5.02496e+08
ARL6IP6	4.27857e+06	6.30631e+06	3.33905e+06	4.55375e+06	1.0886e+07	1.72145e+07	1.03849e+07	7.87937e+06	7.9237e+06	794065	1.98271e+07	2.45479e+06	4.69347e+06	1.12856e+07	7.82603e+06	4.79656e+06	5.5784e+06	7.84097e+06	5.22365e+06	4.96131e+06	1.1415e+07	5.52927e+06	7.6011e+06		3.92341e+06	2.84759e+06		3.60259e+06	776634	1.15456e+06	2.8288e+06	1.25466e+07	5.95602e+06	5.77711e+06	7.30802e+06	2.45945e+07	2.92858e+06	787035	6.71277e+06		6.71757e+06		1.74877e+07	4.72215e+06	2.13535e+06	2.02825e+06	3.81634e+06	1.05095e+07	2.56614e+06
ARL8A	1.34565e+08	1.41308e+08	1.85659e+08	9.39478e+07	1.74547e+08	1.81997e+08	2.29869e+08	2.49357e+08	1.69164e+08	1.29829e+08	2.14059e+08	1.59264e+08	2.21992e+08	2.93458e+08	2.52571e+08	2.01223e+08	2.60503e+08	2.31791e+08	1.01819e+08	8.53839e+07	1.14185e+08	1.3997e+08	1.99297e+08	1.46816e+08	1.22964e+08	2.00115e+08	1.04186e+08	9.25065e+07	1.12874e+08	3.38975e+08	1.79855e+08	1.75771e+08	1.25795e+08	1.92835e+08	3.21996e+08	2.45674e+08	2.19966e+08	3.7052e+08	1.9205e+08	2.96739e+08	1.46508e+08	1.65053e+08	2.69961e+08	1.3238e+08	9.60724e+07	1.78461e+08	2.7236e+08	1.27247e+08	1.15239e+08
ARL8B	5.08364e+07	5.12585e+07	7.05244e+07	3.75072e+07	6.14182e+07	1.92485e+07	5.13487e+07	1.03419e+08	8.27402e+07	6.2639e+07	8.38381e+07	4.64644e+07	2.94955e+07	7.48062e+07	4.96614e+07	3.59546e+07	4.51314e+07	1.34023e+08	4.18455e+07	3.05027e+07	5.61626e+07	4.11879e+07	2.9869e+07	3.47597e+07	6.13446e+07	1.96366e+07	3.53056e+07	1.74435e+07	2.96228e+07	9.53842e+07	3.72823e+07	3.36582e+07	3.42121e+07	7.13434e+07	6.24442e+07	3.03772e+07	3.65589e+07	3.21105e+07	4.33272e+07	3.7235e+07	3.52719e+07	3.65506e+07	4.83466e+07	4.31881e+07	1.19658e+07	6.71116e+06	5.22851e+07	3.52758e+07	1.94441e+07
ARMC1	6.25035e+06	6.89197e+06	8.87233e+06	3.24846e+06	3.76033e+06	1.6199e+06	850131	6.98297e+06	3.42015e+06	1.52034e+06	1.34171e+07	1.88371e+06	1.26484e+06	4.40427e+06	3.28915e+07	2.11477e+07	8.14508e+06	2.81073e+07	1.30738e+07	2.19038e+06	1.00133e+07	7.52484e+06	1.10889e+07	4.16015e+06	901178	5.9979e+06	3.50481e+06	1.33932e+07	8.81798e+06	5.26845e+07	1.89813e+07	8.6564e+06	6.66343e+06	1.51271e+07	1.9301e+07	1.15925e+07	1.49588e+07	1.55635e+07	5.29143e+06	3.01301e+06	3.27262e+06	2.78413e+06	8.45212e+06	1.07501e+07	7.97743e+06	2.47075e+07	1.15641e+07	1.16994e+07	1.7486e+07
ARMC10	6.05781e+06	2.91578e+06	1.6052e+07	1.2192e+06	9.37528e+06	9.3199e+06	5.87123e+06	1.68051e+07	1.26806e+07	7.75583e+06	1.73344e+07	7.06308e+06	3.33996e+06	1.3252e+07	5.19216e+07	2.10711e+07	6.45659e+07	1.31375e+07	4.45408e+06	9.34663e+06	2.24096e+07	7.66254e+06	1.80765e+07	4.62414e+07	2.86893e+07	2.94371e+07	2.1964e+07	1.01283e+07	2.72764e+07	1.53847e+07	9.39836e+06	1.49496e+07	2.27581e+07	3.42631e+07	3.36827e+07	3.04099e+07	2.62329e+07	2.82589e+07	3.03996e+07	9.56453e+06	8.14373e+06	1.94895e+07	4.59249e+07	1.51063e+07	3.08656e+07	3.84389e+07	7.46807e+07	1.06768e+07	4.24966e+07
ARMC5															1.15605e+07	2.07306e+07	5.95877e+06	4.26826e+06	1.11029e+07	1.79607e+06	6.22544e+06	1.14478e+07	8.28871e+06	1.73836e+07	1.17855e+07	9.44591e+06	1.30951e+07	7.844e+06	1.25542e+07	3.10907e+06	1.8803e+06	3.3812e+07	1.10668e+07	3.65291e+07	618662		642599	1.69027e+07	1.70149e+07	2.10449e+07	2.12227e+07	2.15207e+07	9.50511e+07	2.84662e+06	1.42292e+06	354247	1.55683e+07	3.11046e+07	9.41911e+06
ARMC6												1.29928e+06			1.44312e+06	498602	1.46308e+06		2.38371e+06	858143		618039	471045		461709		202308		690381	2.83914e+06	4.59258e+06	3.54377e+06	689632	579420	1.18633e+06	1.04895e+06	1.17125e+06	2.52743e+06	198614	1.75354e+06	1.44529e+06	1.41576e+06		3.0714e+06	1.44522e+06	2.39349e+06	1.30636e+06	1.26117e+06	1.13752e+06
ARMC7																714921		236846													882324							1.19672e+06
ARMC8	1.31532e+06	2.98229e+06	2.51998e+06	275101	425904	2.30342e+06	4.77686e+06	3.24761e+06	2.15023e+06	2.51885e+06	1.63096e+06	2.52258e+06	2.12106e+06	2.03716e+06	2.67668e+06	3.27028e+06	5.19596e+06	4.23482e+06	2.42184e+06	520166	3.81595e+06	3.57351e+06	4.38284e+06	1.94831e+06	2.50235e+06	1.28007e+06	2.82509e+06	4.85118e+06	3.10365e+06	4.3936e+06	7.65019e+06	4.89756e+06	6.43093e+06	3.6029e+06	4.02158e+06	3.8228e+06	1.24309e+06	6.38913e+06	2.85156e+06	6.15505e+06	5.6084e+06	5.11198e+06	1.65416e+06	3.23487e+06	1.94461e+06	4.13268e+06	4.29071e+06	1.61676e+06	2.15164e+06
ARMC9															1.00584e+06	500639	1.21929e+06			115035	70577.8	1.20884e+06	1.33545e+06	629833		1.22559e+06	343419			2.01984e+06	2.83943e+06	1.23127e+06	365919	192213	157487	338362	507747	318128	877355	225639	507922	409707		186400		946058	389905	738111	723457
ARMCX1	953448	1.57719e+06	2.16931e+06	672058	3.91524e+06	669689	3.86183e+06	3.53355e+06	3.80039e+06	2.69099e+06	5.89012e+06	870830	2.34211e+06	3.81643e+06	1.51615e+06	2.94191e+06	2.72e+06	1.15109e+06	1.77746e+06	1.40723e+06	251197	897671		610043	1.15561e+06	302284	512795	439842	2.82692e+06	1.11465e+06	4.51886e+06	340887	540021	2.90231e+06	894037		3.34938e+06	3.73905e+06	1.49744e+06		881350	462828	3.97649e+06	225569		3.76301e+06	3.1525e+06	1.25284e+06
ARMCX2	389703	1.42114e+06	1.19716e+06	227343	1.02296e+06	439591	608544	886434	2.35408e+06	1.95653e+06	3.60072e+06	4.53736e+06	1.9959e+06	676130	871283	2.2619e+06	7.91282e+06	322451	2.98753e+06	3.79294e+06	2.41159e+06	831124	2.29988e+06	971849	491444	166313		469445	395130		2.17249e+06	1.08378e+06	2.38688e+06	3.76763e+06	5.36583e+06	725335	6.46647e+06	663954	455979		1.00234e+06	1.54239e+06	1.89917e+06	4.59505e+06	367448	2.70455e+06	1.72877e+06
ARMCX3	1.62615e+06	587899	4.51658e+06	758075	502567	961794	3.30833e+06		321962	2.52144e+06	1.78406e+06	2.28412e+06	990263	3.04275e+06	4.94828e+07	2.349e+07	6.68667e+07	1.93871e+06	3.88143e+06	4.95656e+06	3.9301e+06	5.4989e+06	2.95159e+07	3.04219e+07	7.08579e+06	5.51687e+06	1.35567e+07	8.58234e+06	8.48899e+06	1.0126e+07	1.46237e+07	1.26814e+07	3.55176e+06	2.61694e+07	2.07992e+07	9.9109e+06	9.29414e+06	2.31396e+07	1.59616e+07	3.71673e+07	2.18217e+07	1.66113e+07	2.11233e+07	7.28923e+07	9.16926e+06	8.91969e+06	1.44584e+07	9.01438e+06	2.52383e+07
ARMCX4																																											837880
ARMCX6					342152		554044				610343				643364		2.3868e+06															622851	659366	685173			453866	1.16454e+06			395105	427876				697383	368990
ARMT1	2.06677e+06	4.99161e+06	960645		597615		2.34561e+06	1.71847e+06	457677	1.71671e+06		5.80807e+06	5.19505e+06	471935	1.20907e+07	1.59821e+07	2.25551e+07	3.44583e+06	6.83173e+06	1.03247e+07	1.36766e+07	4.50899e+06	1.02372e+07	1.37463e+07	4.68388e+06	9.70561e+06	2.10512e+07	1.39809e+07	8.11443e+06	3.07639e+07	9.26222e+06	2.74682e+07	2.00977e+07	4.39059e+06	5.82037e+06	6.78482e+06	7.54548e+06	1.79486e+07	1.56038e+07	2.01863e+07	3.34381e+07	3.16153e+07	5.10691e+06	1.78218e+07	1.06036e+07	3.59098e+07	9.81982e+06	1.41982e+07	2.08676e+07
ARNT	118643						761178	185926	90096.3	169426		190093			267234	459360	141744	70143.7	1.01687e+06		623720	156834			271876			318839		207014	1.72876e+06	326253	146780		513925	589087	171167	821404	329710	278871	199745	106391	97496.7			97397.1	452529		289682
ARNTL																389571			774768			158258	142474		398869						482410	307632	93893.5		138046	605324	655744			489962	50511.3						163271
ARPC1A	1.79623e+07	8.40238e+06	1.43107e+07	1.22394e+07	1.11802e+07	8.15408e+06	1.00333e+07	8.98676e+06	6.9872e+06	4.52603e+07	1.73145e+07	3.44716e+07	1.33465e+07	1.04776e+07	1.51079e+06	1.60794e+07	3.04547e+06	1.27977e+07	2.09953e+07	1.6453e+07	1.52347e+07	1.51534e+07	1.26536e+07	1.40966e+07	2.00642e+07	1.72185e+07	3.06566e+07	1.14902e+07	1.09239e+07	6.77433e+06	4.96951e+06	4.44968e+07	2.55693e+07	9.42981e+06	9.7699e+06	1.68217e+07	2.38965e+07	3.88854e+07	7.64696e+07	1.94864e+07	2.16529e+07	5.24177e+07	2.12755e+07	2.51569e+07	8.82122e+06	3.74436e+07	5.59989e+07	1.88536e+07	1.60101e+07
ARPC1B	6.89337e+07	1.87818e+08	1.30181e+08	1.30087e+08	8.87268e+07	1.25772e+08	1.74748e+08	2.45342e+08	7.99162e+07	1.42845e+08	1.17733e+08	1.90966e+08	9.08408e+07	8.28404e+07	9.77192e+07	3.81089e+08	4.3107e+07	1.25749e+08	1.3763e+08	3.04594e+08	3.10882e+08	3.85398e+08	3.3297e+08	2.95769e+08	2.02098e+08	1.74464e+08	5.93494e+08	1.47631e+08	2.71805e+08	1.27198e+08	3.63183e+08	2.09646e+08	1.5751e+08	2.476e+08	1.68738e+08	9.11601e+07	1.70772e+08	2.41949e+08	2.21027e+08	3.64432e+08	2.96539e+08	3.25592e+08	1.10384e+08	1.65527e+08	1.08882e+08	3.5459e+08	2.31786e+08	2.73062e+08	3.33292e+08
ARPC2	1.36521e+08	2.49105e+08	1.49969e+08	1.44359e+08	1.05819e+08	1.0326e+08	2.4308e+08	1.18662e+08	9.97862e+07	1.26916e+08	9.01754e+07	1.88404e+08	1.23501e+08	1.01623e+08	4.66968e+08	4.68633e+08	1.90217e+08	1.37177e+08	2.34519e+08	2.51743e+08	2.21295e+08	3.03722e+08	3.90273e+08	3.00912e+08	2.64073e+08	2.26257e+08	3.94892e+08	3.15121e+08	3.63954e+08	2.15027e+08	3.2716e+08	3.2344e+08	2.76086e+08	3.04496e+08	2.3434e+08	1.4974e+08	2.81282e+08	3.22197e+08	2.68818e+08	8.26941e+08	4.47432e+08	2.99339e+08	1.80908e+08	2.52908e+08	2.24942e+08	2.33001e+08	3.06228e+08	3.53814e+08	2.24666e+08
ARPC3	1.26145e+08	3.34491e+08	1.31721e+08	1.34845e+08	9.45989e+07	1.57959e+08	1.81287e+08	1.66274e+08	1.24933e+08	1.48863e+08	7.28816e+07	8.89451e+07	8.26569e+07	1.12378e+08	1.4159e+08	3.53396e+07	1.77808e+08	1.19175e+08	3.7194e+08	2.80402e+08	3.75763e+08	2.35405e+08	4.58287e+08	5.33906e+08	2.36577e+08	8.72221e+07	1.96071e+08	2.96863e+08	1.68765e+08	1.59713e+08	2.21781e+08	2.1573e+08	2.36281e+08	2.2869e+08	1.75908e+08	6.40033e+07	2.10471e+08	2.75004e+08	4.19532e+08	7.23833e+08	2.57095e+08	2.97474e+08	1.4354e+08	2.78693e+08	2.23081e+08	1.19168e+08	4.39122e+08	2.78856e+08	2.81408e+08
ARPC4	2.21277e+08	5.73926e+08	3.3694e+08	3.74264e+08	2.29545e+08	1.51412e+08	2.78491e+08	2.34056e+08	5.46712e+07	2.32955e+08	5.26951e+07	2.58806e+08	2.76109e+08	1.95171e+08	1.67708e+08	2.42003e+08	3.43489e+08	1.3321e+08	1.83574e+08	1.54289e+08	2.43758e+08	4.12191e+08	4.37893e+08	3.96502e+08	2.85478e+08	5.94921e+08	6.38094e+08	2.05872e+08	2.84204e+08	1.12552e+08	2.17488e+08	1.89918e+08	4.52919e+08	2.21327e+08	1.63301e+08	1.85434e+08	1.92376e+08	7.13082e+08	6.08374e+08	1.11116e+09	3.70615e+08	3.60923e+08	2.39243e+08	3.42851e+08	2.99024e+08	2.35758e+08	2.48793e+08	6.25384e+08	3.20066e+08
ARPC5	1.18843e+08	1.36923e+08	1.00193e+08	1.3652e+08	4.86789e+07	7.0555e+07	9.59287e+07	1.01075e+08	7.13983e+07	1.85007e+07	4.75636e+07	1.0333e+08	7.96582e+07	6.60113e+07	1.13929e+08	2.02928e+08	8.92472e+07	7.03321e+07	1.71918e+08	1.65833e+08	1.95274e+08	2.27766e+08	6.96743e+07	7.89024e+07	6.73644e+07	1.3984e+08	1.81538e+08	1.59422e+08	1.47543e+08	5.0817e+07	1.37026e+08	1.26047e+08	6.79543e+07	1.43492e+08	1.64252e+08	9.08683e+07	5.39219e+07	1.94985e+08	1.37299e+08	1.98179e+08	2.04226e+08	1.19604e+08	9.96103e+07	1.38987e+08	1.55181e+08	2.15495e+08	1.65449e+08	1.46074e+08	8.96867e+07
ARPC5L	1.21242e+07	5.174e+07	2.18203e+07	2.09091e+07	1.12206e+07	2.03841e+07	1.02619e+07	1.71869e+07	1.33668e+07	4.30611e+07	1.2969e+07	2.27779e+07	5.4545e+06	1.39176e+07	2.66471e+07	4.3362e+07	1.58235e+07	1.22276e+07	5.07006e+07	4.10109e+07	3.84291e+07	7.54456e+07	5.626e+07	4.24493e+07	3.32098e+07	6.80094e+07	3.24074e+07	5.18239e+07	7.91482e+06	3.76415e+07	3.425e+07	4.18555e+07	4.01817e+07	7.95972e+07	8.32176e+07	5.10083e+07	4.2262e+07	3.01783e+07	7.02329e+07	1.43885e+07	6.58287e+07	6.20199e+07	1.16429e+07	1.72589e+07	8.89775e+07	6.67662e+07	1.13672e+08	3.14173e+07	2.81308e+07
ARPIN	4.34552e+06	2.95558e+06	1.52408e+06			2.84913e+06	1.60456e+06	5.04159e+06	1.8707e+06		1.04403e+06	1.40826e+07	6.08535e+06	3.33909e+06	3.17005e+06	9.77343e+06		3.07857e+06	2.41979e+06	6.24088e+06	6.23543e+06	1.98663e+06	4.60375e+06	1.42328e+07	7.38403e+06	4.92601e+06	7.74477e+06	4.93409e+06	1.00081e+06	2.12395e+07	6.36901e+06	1.71753e+07	9.37711e+06	4.28724e+06	5.86556e+06		5.41312e+06	4.31652e+06	1.51039e+07		3.39519e+06	1.57791e+07	1.7353e+06	1.23917e+07	2.92018e+07	3.95745e+06	1.48998e+07	1.33413e+07	2.4473e+07
ARPP19																1.42237e+06	5.14385e+06	589322	675052	586373	262065		2.85084e+06	6.0954e+06	1.96875e+06		6.01831e+06	1.64426e+07		6.03456e+06	1.21258e+07	4.68074e+06	2.03583e+06	1.33041e+06	3.35484e+06		5.76144e+06	9.30392e+06	4.86377e+06		9.95514e+06	4.50024e+06	1.25043e+06	1.71794e+07	1.84328e+07	1.27876e+07	4.13085e+06	3.81446e+06	4.44322e+07
ARRB1	2.46876e+07	1.60687e+07	1.47269e+07	1.95881e+07	8.59116e+06	1.77482e+07	2.56344e+07	3.00778e+07	1.53012e+07	3.87841e+07	1.93102e+07	3.8419e+07	2.07668e+07	1.91464e+07	4.1409e+07	3.2951e+07	6.74666e+06	3.64273e+07	9.17801e+07	1.83644e+07	6.08228e+07	4.02712e+07	5.82956e+07	2.39297e+07	3.22062e+07	6.67135e+07	8.33102e+06	1.19343e+07	4.55927e+07	3.42997e+07	1.24979e+07	7.55381e+07	2.73458e+07	1.43834e+07	1.93772e+07	1.71331e+07	4.06393e+07	1.62179e+07	7.35455e+07	1.93249e+07	2.91179e+07	3.36786e+07	4.9007e+07	4.0838e+07	4.19912e+07	7.21155e+07	3.86253e+07	2.45621e+07	5.94282e+07
ARRB2	5.30112e+06	5.70936e+06	4.90487e+06	1.92171e+06	5.85064e+06	9.80181e+06	6.86743e+06	5.55803e+06	6.9491e+06	1.21319e+07	4.41552e+06	6.68921e+06	7.95767e+06	4.25439e+06	1.36541e+07	2.5488e+07	4.7468e+06	9.52892e+06	7.68722e+06	850379	3.20293e+06	1.61466e+07	8.5132e+06	3.78407e+06	8.94559e+06	4.06318e+06	2.315e+07	6.09383e+06	1.13408e+07	7.05787e+06	2.32549e+07	1.07754e+07	7.39032e+06	9.73007e+06	7.94158e+06	4.78061e+06	6.43701e+06	1.1782e+07	7.57267e+06	5.02756e+07	8.39151e+06	7.23515e+06	4.79761e+06	5.60487e+06	6.75142e+06	1.44918e+07	2.24657e+06	2.1543e+06	4.93329e+06
ARRDC1	571491		2.89939e+06		636793	499708	314413		1.37951e+06	2.71018e+06	3.10215e+06	4.73356e+06	1.19248e+06	2.23842e+06		3.98671e+06		1.79628e+06		681226	1.56459e+06	2.04778e+06	1.57187e+06			698677		1.12037e+06		5.8321e+06	2.74702e+06		1.58018e+06	1.93697e+06	4.71554e+06	562863	3.10457e+06	2.99679e+06	815536	3.79392e+06	2.13097e+06	841235	1.37471e+06	6.36792e+06		2.43923e+06	1.93601e+06	1.32489e+06	471438
ARSA	3.66361e+06	8.02817e+06	5.10989e+06	8.36525e+06	2.36559e+06	4.42536e+06	2.70125e+06	5.81249e+06	2.74898e+06	283663	5.75721e+06	5.68947e+06	3.02616e+06	5.12054e+06	3.7405e+07	2.42085e+07	2.94013e+07	7.008e+06	1.12393e+07	4.05016e+06	4.02693e+07	9.50668e+06	3.2357e+07	1.37959e+07	2.91712e+07	4.27854e+07	1.58004e+07	3.61217e+06	2.04209e+07	1.72168e+07	1.05516e+07	1.65737e+07	6.95105e+06	1.11661e+07	8.81142e+06	5.23901e+06	1.64371e+07	7.11745e+06	1.58871e+08	1.32889e+06	3.73185e+07	1.8265e+07	9.0324e+07	2.39867e+07	2.04125e+07	2.51352e+07	3.68593e+07	9.27204e+07	7.93508e+06
ARSB	824171	935205	1.34998e+06				1.27703e+06	1.19202e+06	234456	851458		842530	470497	178493	1.35535e+06	2.71572e+06	471553	1.20143e+06		1.89098e+06	115834	1.05799e+06	1.33797e+06	3.97578e+06	2.48228e+06	514966	2.14968e+06	490388	618664	5.6453e+06	2.32506e+06	2.63173e+06		3.50769e+06	4.62186e+06	1.03602e+06	1.94562e+06	271023	1.61123e+06		4.7841e+06	5.16223e+06	2.31316e+06	1.42293e+06	876383	1.77324e+06	1.24024e+06	2.93534e+06	3.43496e+06
ARSD	183478	332614	190055	1.1174e+06	2.70153e+06	303290	478517	1.7404e+06	1.46401e+06	5.38222e+06	1.84639e+06	4.62388e+06	6.04781e+06	1.38655e+06	1.64867e+06	8.20231e+06	4.52002e+06	1.49792e+06	7.82045e+06	1.3118e+06	7.95212e+06	350064	371958	46687.3	2.89393e+06	7.29377e+06	443198	357602	3.75099e+06	1.01845e+07	2.37011e+06	5.37558e+06	1.58574e+07	1.88345e+06	8.73925e+06	2.16155e+07	6.41232e+06	3.54162e+06	1.24407e+07	517649	2.8563e+06	6.3147e+06	1.22971e+07	3.11885e+06	855101	5.83666e+06	5.85921e+06	8.23179e+06	2.0757e+06
ARSE							130188	467060		158190	1.51093e+06				662627	301059	1.37657e+07			2.22048e+06	2.69648e+06				264115		619542		1.22426e+06	6.22658e+06	206320	849837	1.75047e+06		2.07644e+06		1.24034e+06	199334	1.14386e+06		207419	556401	3.71033e+06	1.79621e+06	1.14341e+07	756902	2.18291e+06	3.68708e+06
ARSI							731583	110541		345926		204162	1.14498e+06												1.24751e+06									197375	188376		108138		1.55837e+06				624564
ARSJ					336763			140460	56576.8	688885	486252			417882
ART4		514781	343286		1.42449e+06		1.30531e+06	1.41439e+06	1.71625e+06	2.6553e+06	1.2449e+06	182116	903155	971804			213195	493485	677241																				159068							199516	765820
ARV1			553263		522898						552883						1.01552e+06		818570		537486			597043					4.55243e+06	1.44668e+06	446190		1.77777e+06			128385	532652	146687		351834	598482		385826	1.00946e+06	573542		350964
ARVCF		155314	1.87381e+06	656560	1.6873e+06	2.14426e+06	1.2758e+06	1.28256e+06	1.4585e+06	2.10573e+06	2.65475e+06	1.16159e+06	1.22661e+06		791717	4.94478e+06	1.3805e+06	2.37515e+06	1.08072e+06	165944	795092	266309	750697	295691	1.82235e+06	2.36643e+06	170493	66235.3	937572	3.69606e+06		5.62648e+06	967009	437584	1.17124e+06	1.20877e+06	2.48367e+06	628681	2.03617e+06	63546.1	1.92381e+06	260195	8.64473e+06	1.42175e+06	385595	1.18598e+06	1.56235e+06	4.02329e+06	2.65257e+06
AS3MT											859088	625012	1.61595e+06			119187			271036							294332		798842				1.55977e+06					386613	1.09409e+06				1.02065e+06		194099				367727
ASAH1	1.3691e+08	6.80483e+07	6.06551e+07	1.13725e+08	1.21003e+08	1.68005e+08	3.74467e+08	4.52678e+08	1.82684e+08	1.17898e+08	1.73262e+08	2.33533e+08	1.2231e+08	1.54221e+08	1.83721e+08	3.17063e+08	7.40133e+08	6.07254e+08	3.73807e+07	3.78468e+07	2.08596e+08	2.04092e+08	2.08329e+08	1.03248e+08	2.28778e+08	3.8555e+08	1.76636e+08	1.75649e+08	2.63908e+08	5.53399e+08	1.81444e+08	2.57318e+08	6.42814e+07	1.34735e+08	1.25945e+08	1.38441e+08	2.43646e+08	1.32337e+08	1.49592e+08	3.11392e+07	1.68479e+08	1.93995e+08	2.4544e+08	3.89047e+08	1.78536e+08	2.30324e+08	2.24988e+08	2.07504e+08	1.87839e+08
ASAP1	136939	993161	493937	83953.4	106598	225670	740104	1.57398e+06	94953	690505	255198	953218	855342	528032	1.48193e+06	3.72316e+06	1.70366e+06	130818	799768	2.29642e+06		1.42261e+06	1.66825e+06	1.93512e+06	704715	1.01789e+06	1.05099e+06	1.63222e+06	1.21047e+06	979305	5.87878e+06	1.66403e+06	318145	1.82497e+06	2.22378e+06	575321	314671	2.69196e+06	1.14287e+06	9.58226e+06	1.34609e+06	3.95867e+06	640492	1.10407e+06	1.04019e+06	1.97306e+06	2.02425e+06	929325	2.29974e+06
ASAP2	428527	127940					25671.4	88657.7	207772		150138	734578	190746	106617	31066.9	91648.1	160116						64964.7			408433	1.30663e+06		244323		837092	533859				76401	504255	144927	54364.2		964961	155948	176025	1.09731e+06		1.45244e+06	904288	98181.1	515285
ASAP3			134419				66335.4	65534.3	79409.7			157610			412640	821248	679989	504326	198314	712712	195025	67777.7	784354	133136	485659	560927			897021		307872	531528	112162	342601	257716	549751		388613	237498		753386	834497	1.52595e+06			1.12499e+06	711270	129938
ASB1																																					81719.3			177639	335941					222256		108593
ASB3																														207949	136473	442995	189260			374235	196558			207268	106303					474612
ASB6															171527		296549														336209				81473.5			105880	7.01969e+06			93213.3	228485	105145		112745	58249.9
ASB9				869543								3.98342e+06	1.67081e+06						1.36928e+06		5.07811e+07	324139			1.19072e+06		347016		1.15945e+07		578028	3.50664e+06	7.07395e+06				1.87317e+06	4.34689e+06	3.14538e+06		511012	3.26465e+06	302544	3.41849e+07	772816	1.46082e+06		8.7513e+06
ASCC1	533649	1.74647e+06	614041			678020	500830	1.45116e+06			412435			2.00206e+06	1.69319e+06	3.35679e+06	3.15676e+06	2.17902e+06	2.38565e+06		798931		2.98874e+06	3.14611e+06	1.01538e+06	2.33505e+06	1.286e+06	1.45265e+06	1.67258e+06	7.13396e+06	3.08121e+06	7.57542e+06	6.86406e+06	1.83856e+06	6.56581e+06	632363	4.58161e+06	4.77502e+06	2.64636e+06	2.20285e+06	4.29254e+06		3.20616e+06	510135	1.8587e+06	2.02113e+06	1.24775e+06	2.60828e+06	3.84716e+06
ASCC2	341914	338291	533551						1.03261e+06			668175		156509	2.97826e+06	4.86778e+06	1.72897e+06	921763	1.22086e+06	1.35834e+06	1.45893e+06	2.20168e+06	4.19656e+06	1.17583e+06	657759	1.85141e+06	1.09191e+06	522431	2.10794e+06	6.63489e+06	5.11389e+06	4.90453e+06	3.77229e+06	1.46001e+06	1.89303e+07	4.31832e+06	2.25998e+06	8.15405e+06	2.18934e+06	3.50897e+06	5.74934e+06	4.75689e+06	1.94635e+06	1.77825e+06	812091	5.26023e+06	1.99125e+06	1.44077e+06	2.30797e+06
ASCC3	112015	1.07774e+06	670758	72252.4	403394	513180	1.29183e+06	674279	310416	1.14359e+06	1.3307e+06	1.32565e+06	772548	892552	4.47419e+06	3.98949e+06	2.17315e+06	1.14621e+06	881069	334116	1.2958e+06	5.75504e+06	2.35172e+06	2.5311e+06	788754	1.32022e+06	1.34232e+06	859094	2.31197e+06	6.21203e+06	4.93654e+06	1.4625e+07	3.7019e+06	3.88223e+06	7.32314e+06	3.55406e+06	3.68262e+06	7.7286e+06	2.16834e+06	6.26231e+06	4.23871e+06	3.85186e+06	4.5071e+06	2.38142e+06	1.68209e+06	4.58194e+06	1.90094e+06	3.01865e+06	2.71693e+06
ASF1A			1.33714e+06				1.42883e+06	2.46843e+06		1.19007e+06	3.28116e+06	1.81684e+06		1.92855e+06		8.89702e+06	1.12739e+06		4.34033e+06	7.7122e+06	1.86335e+06			1.71485e+06		5.53807e+06	1.83421e+06	2.32765e+06	6.88312e+06	1.24373e+06		1.12521e+07	4.19009e+06	6.57916e+06	2.80427e+06	2.73738e+06	3.62535e+06	2.51299e+06	5.97022e+06		1.52243e+07	1.436e+07	2.01269e+06	7.29259e+06		6.41155e+06	6.83916e+06	4.5299e+06	9.07195e+06
ASF1B																																				2.19745e+06		5.24169e+06				661369
ASH2L	938309	189651	738249	53222.6		2.31119e+06	314939	451332	1.55131e+06		973453	333681	603194	379865	5.67307e+06	4.52377e+06	2.43961e+06	3.65762e+06	1.65759e+06	1.75364e+06	2.17324e+06	1.4736e+06	900174	838577	1.45153e+06	1.92481e+06	903884	956340	1.22013e+06	1.36061e+07	9.91555e+06	8.34299e+06	1.9587e+06	3.55968e+06	5.52226e+06	6.38444e+06	3.19966e+06	5.97857e+06	1.634e+06	1.95854e+06	2.73028e+06	3.45297e+06	3.26096e+06	3.99827e+06	1.34452e+06	2.76538e+06	4.00632e+06	1.00784e+06	4.88315e+06
ASL	8.85007e+06	2.45184e+06	4.08745e+06	4.42692e+06	1.32991e+06	301634	2.07982e+06	4.55923e+06		6.80372e+06	5.08164e+06	7.38823e+06	2.61361e+06	2.61057e+06	1.59065e+07	1.74663e+07	2.51211e+07	4.61788e+06	2.02289e+07	1.2697e+07	2.82637e+07	2.97215e+07	2.66912e+07	1.63288e+07	1.59921e+07	4.44458e+07	1.81749e+07	5.39663e+07	3.51059e+07	8.4811e+06	7.18283e+06	1.51316e+07	1.15433e+07	4.34527e+06	3.49114e+06	8.44332e+06	1.5918e+07	3.01498e+07	2.60111e+07	1.33208e+07	1.62472e+07	1.0167e+07	4.10074e+07	2.77485e+07	5.46303e+07	5.10754e+07	6.64917e+07	1.5981e+07	2.88408e+07
ASMTL	1.63806e+06	1.13336e+06	1.25704e+06	470643	2.25667e+06	2.47414e+06	561009	2.91566e+06	718796	2.31205e+06	1.67344e+06	8.02037e+06	2.65372e+06	3.46266e+06	3.36667e+06	3.45179e+06	6.73462e+06	174763	2.40727e+06	3.48114e+06	3.89359e+06	1.02596e+06	1.84627e+06	1.91213e+06	6.09509e+06	7.78658e+06	8.69827e+06	2.18911e+06	1.25484e+06	2.80069e+06	5.42434e+06	4.05345e+06	5.6481e+06	3.49738e+06	2.60846e+06	3.92153e+06	3.38747e+06	1.02138e+06	4.70659e+06	8.69652e+06	1.06171e+07	7.0763e+06	2.20872e+06	5.3775e+06	1.18743e+07	9.19364e+06	6.3405e+06	7.92596e+06	2.3348e+07
ASNA1	6.84199e+06	2.41771e+07	2.42148e+07	1.96477e+07	4.94813e+06	1.24877e+07	2.65853e+07	2.41917e+07	2.59898e+07	2.53365e+07	2.75774e+07	3.29556e+07	2.12277e+07	1.7318e+07	4.05015e+07	6.31288e+07	5.36714e+07	2.83305e+07	3.37686e+07	3.20706e+07	4.52177e+07	3.8025e+07	2.40902e+07	2.75e+07	3.64547e+07	4.26719e+07	2.66747e+07	2.65926e+07	2.24993e+07	5.09296e+07	4.05574e+07	6.08876e+07	3.36083e+07	1.59407e+07	4.22643e+07	5.77514e+07	6.74958e+07	7.20354e+07	4.11695e+07	1.11073e+08	4.7203e+07	5.56086e+07	2.01183e+07	4.49732e+07	5.25132e+07	4.43253e+07	6.0064e+07	3.56922e+07	5.76307e+07
ASNS															3.6529e+06	1.55078e+06	1.21418e+06		624211	8.6732e+06	1.2259e+06	864493	1.21189e+07	7.38668e+06	636375	233938	364450	516085	2.15668e+06	171457	9.46666e+06	408118	610535	1.01348e+06	3.77086e+06	1.37476e+06	601499	1.68886e+07	538296	7.62677e+07	5.70408e+06	1.43729e+07	806048	2.1221e+06	7.42081e+06	1.46226e+06	7.39884e+06	5.48774e+06	1.73659e+06
ASNSD1																	333991			4.26907e+06	2.39779e+06									1.08145e+06	109214	3.77433e+06					1.71068e+06	2.87097e+06	2.60171e+06		3.75869e+06	1.3912e+06		4.71888e+06	2.06375e+06	1.31218e+06	6.50238e+06	956867
ASPA	806199		143400	2.6119e+06						847186	646041	2.19267e+06	335824																								103873
ASPDH																						4.23018e+06							1.25023e+07						1.18015e+06
ASPH	1.60776e+07	3.67683e+07	2.74136e+07	3.62844e+07	4.14493e+07	3.88368e+07	3.21788e+07	3.88867e+07	4.28433e+07	4.50398e+07	5.02139e+07	4.28662e+07	4.00013e+07	5.37187e+07	7.54318e+07	9.24186e+07	8.66723e+07	8.33195e+07	1.18218e+08	5.11516e+07	1.16662e+08	7.10982e+07	3.35082e+07	3.54885e+07	5.43301e+07	5.05687e+07	4.65936e+07	9.45362e+07	3.47831e+07	1.64141e+08	1.00334e+08	1.17991e+08	1.41604e+08	5.73772e+07	2.30332e+08	2.1589e+08	1.13843e+08	1.60724e+08	6.15989e+07	1.77409e+07	5.99219e+07	1.01095e+08	6.56464e+07	2.00266e+07	4.30224e+07	1.0995e+08	4.71647e+07	6.61002e+07	3.68405e+07
ASPHD1																	352190																	789643			410088	493040
ASPM															21025.7	357707				22211.2		26683.7								291090				191279	108618	170202	48848.1							106388
ASPN	4.76398e+08	2.29371e+08	1.28256e+08	3.93256e+08	2.78828e+08	5.93876e+08	1.05304e+08	2.07918e+08	5.16206e+08	3.90439e+08	1.62211e+08	3.38287e+08	2.57369e+08	1.37436e+08	1.3573e+08	1.46097e+08	1.04557e+07	1.7492e+08	7.11246e+06	7.95802e+07	3.63591e+07	1.20336e+08	3.11994e+07	6.34708e+07	7.95022e+07	2.82603e+07	6.1587e+06	5.58393e+06	2.64616e+07	2.17554e+08	4.0405e+08	6.78507e+07	1.39369e+07	1.18405e+08	1.11561e+08	1.53479e+08	6.84007e+07	4.04819e+07	7.3771e+07	1.69881e+07	5.84364e+07	8.39522e+07	1.64811e+08	9.93061e+06	2.79915e+07	2.01298e+07	2.13809e+07	7.73424e+07	3.77908e+07
ASPSCR1	1.42351e+06	695529	767734	294253	198398	2.70802e+06	213066	1.16248e+06	656777	1.03878e+06	317474	6.01773e+06	880774	838841	5.48028e+06	5.5403e+06	2.69121e+06	1.61258e+06	6.54519e+06	5.36266e+06	3.55165e+06	1.28776e+07	1.29174e+07	3.39206e+06	2.41306e+06	3.98282e+06	2.18651e+06	5.13727e+06	8.38745e+06	4.03602e+06	1.03364e+07	5.55393e+06	3.62368e+06	2.02065e+06	1.45023e+06	405328	3.07959e+06	6.49026e+06	3.81285e+06	2.61096e+06	6.08325e+06	6.17403e+06	1.57746e+06	1.35887e+07	4.31328e+06	8.64995e+06	9.9883e+06	5.9161e+06	1.04254e+06
ASRGL1	1.40914e+06	369363	583525	1.09752e+06	2.5432e+06	294996	2.67998e+06	351618		731040	864530	1.81341e+06	1.55149e+06			7.15537e+06		1.80753e+06	321694	8.3786e+06	1.49279e+07	3.56816e+06	1.62156e+06		5.64854e+06		316680	3.61559e+06	1.18316e+07	238745		4.08942e+07	1.42019e+07	717900		5.95989e+07	3.42753e+06	1.44312e+06	3.9895e+06	329309	945243	1.31836e+07		2.62739e+07		6.33878e+06	3.00247e+06	1.17793e+07	410564
ASS1	6.51807e+06	5.47323e+06	771674	5.00428e+06	605100	885316	5.85341e+06	2.47319e+06	408337	4.50207e+06	1.07263e+06	2.50282e+06	4.06418e+06	3.25463e+06	1.67751e+07	5.96468e+07	1.18081e+07	8.45421e+06	3.52051e+07	1.66957e+07	7.1495e+06	8.37916e+06	1.9673e+07	1.96889e+07	1.23869e+07	3.92881e+07	2.09044e+07	8.41731e+06	2.38193e+07	3.00693e+07	1.54014e+06	6.30771e+07	2.22538e+06	7.49362e+06	2.7592e+06	4.10989e+07	6.40961e+07	7.00164e+07	7.10166e+07	1.26035e+08	1.1151e+08	3.83939e+07	2.22937e+07	1.85649e+08	1.61791e+07	9.48397e+07	2.58076e+08	2.01213e+07	3.45673e+07
ASUN	955886	404807	158542		499639		711528	1.36151e+06	1.89314e+06	888152	1.65396e+06	563460	831245	955845	3.21794e+06	4.03848e+06	891909	984179	1.25985e+06	578733	794283	2.17533e+06	1.30553e+06	2.14133e+06	385251	415916	501896	1.94273e+06	282315	5.55175e+06	6.13574e+06	2.93854e+06	7.42141e+06	2.03158e+06	2.31221e+06	2.17699e+06	1.44747e+06	5.80564e+06	991482	104710	977600	2.5507e+06	763709	2.17253e+06	486310	560350	1.02905e+06	1.36925e+06	1.35554e+06
ATAD1	6.47358e+06	6.04684e+06	1.66542e+07	2.58671e+06	9.13483e+06	8.2102e+06	1.25626e+07	1.09429e+07	1.40726e+07	1.67062e+07	2.07606e+07	1.61798e+07	1.63572e+07	9.68246e+06	3.3704e+07	3.61021e+07	3.28166e+07	1.57417e+07	1.03399e+07	9.80811e+06	1.92099e+07	9.36221e+06	1.52986e+07	1.29877e+07	8.53746e+06	1.22865e+07	1.36609e+07	1.29884e+07	9.09302e+06	1.87544e+07	2.51599e+07	4.97032e+07	1.2047e+07	2.43009e+07	2.50619e+07	3.67614e+07	1.33118e+07	1.69319e+07	4.68071e+06	4.0503e+06	6.35376e+06	1.174e+07	1.10169e+07	1.58276e+07	2.57743e+07	2.92031e+07	2.42713e+07	2.05048e+07	1.23583e+07
ATAD2															502357	5.29682e+06	211313	96139			161339	277538	74919.9	211546	229186			51341.9	565155	2.19366e+06	667286	2.37591e+06	448498	2.10598e+06	3.56484e+06	3.09057e+06	60488.9	3.09617e+06	59686.2	1.47185e+06	233459	574240		571714	692661	4.06983e+06	1.12977e+06		23962.6
ATAD2B															47521.5			148641												592760	62510.9	319370	119844	58586.1	147924	623300	105738	634467		28353.8	23127.9			497820		60768.2			65861.8
ATAD3A	4.12286e+06	1.13963e+07	1.96748e+07	4.50365e+06	1.46481e+07	1.42346e+07	1.88749e+07	2.36525e+07	2.28227e+07	1.59497e+07	2.29913e+07	1.29335e+07	1.26433e+07	1.51432e+07	5.86465e+07	4.84064e+07	3.18761e+07	8.80521e+07	1.73336e+07	3.74096e+07	4.07369e+07	5.02575e+07	5.68154e+07	6.04998e+07	2.31571e+07	3.65291e+07	1.57301e+07	3.88909e+07	5.35163e+07	3.893e+07	9.97342e+07	4.58096e+07	1.60078e+08	5.67298e+07	6.89115e+07	8.87175e+07	3.95962e+07	8.27709e+07	2.86894e+07	3.53061e+07	3.70809e+07	5.62988e+07	6.98468e+07	3.25203e+07	4.04554e+07	3.38899e+07	4.33833e+07	6.17727e+07	2.57705e+07
ATAD3B	2.05963e+06	1.26096e+06	2.4088e+06	847684		2.75523e+06	697791	583475	2.36939e+06	2.04283e+06			1.69855e+06	297558	1.56865e+07	5.93616e+06	5.2949e+06	1.31998e+07	970242	4.93827e+06	3.3978e+06	5.10156e+06	6.32426e+06	5.06335e+06	3.06288e+06		3.4583e+06	2.72715e+06		3.96354e+06	1.50261e+07	8.21239e+06	9.88795e+06	1.31813e+07	1.24148e+07	1.63988e+07	1.45298e+06	1.62372e+07	2.9145e+06	3.27516e+06	1.13421e+06	5.44968e+06	2.27562e+06	386137	2.50199e+06	3.08881e+06	5.52518e+06	1.09748e+07	1.82478e+06
ATAD3C																												294364
ATAT1																		630280				274317	227747									364110				205414					167367	122220		335521					371939
ATE1		566931	2.10163e+06			207523		897212	1.43264e+07	1.30303e+06		465719	237277		344946	867818	605782	133956	681669		788085	169623	883287	588292	844329	334419	344938		850632	739979		439429	646403	856597	5.42042e+07		570776	868145	2.81506e+06	674699	852892	2.02224e+06		1.91105e+06	567869		1.567e+06	2.95896e+06	443271
ATF1																				1.04702e+06										2.75474e+06			1.12969e+06											2.19084e+06
ATF2															666515	2.59223e+06		645551	2.5063e+06	1.86147e+06	473376	437378	833264	1.18188e+06	1.22992e+06			899657		3.86405e+06	972737	937256	1.41348e+06	582259	1.39781e+06	1.75011e+06	2.53165e+06	1.77743e+06	948488		1.59858e+06	341413		1.03077e+06	1.07841e+06	6.73372e+06	328058	2.36826e+06	1.78359e+06
ATF6																268878						261510									1.53312e+06				193400												123631
ATF6B															2.0234e+06	118465			49637.3	3.98708e+06											1.48412e+06	1.55396e+06			197189	2.71798e+06					173390							307758
ATF7																886812		400131	166614	476415	1.59162e+06		770586							1.70948e+06	709889	506124		1.28697e+06	325325	2.24538e+06	398069	806393			445899	1.07189e+06	394766	181952		643533		314657	1.36423e+06
ATF7IP															198678	474527	334451		1.08477e+06	482189	118811				107610		241307	326821	222715	201139	1.73996e+06	595792	61781	199535	325670	763194	201554	832019	2.32199e+06		1.04216e+06	443007	64410.1	809212	1.37633e+06	369048	868102	338620	674623
ATG101																1.34981e+06				446330	351561	1.61806e+06	323337	1.10295e+06	536088			1.40119e+06	220613	1.20331e+06		848453		766127	1.51158e+06		1.28108e+06	2.26777e+06	1.2544e+06	598867	2.65985e+06	594566				766490		1.70443e+06
ATG13												150347			438681	196579	254869			122678	421741	500286	507243	177528			1.33259e+06	555535	297297	217512	1.12973e+06	83019.5	665370	243031	250252	414734		890776			257432			202535		380307		65875.7	282955
ATG14																130513		306951												216912	319497	472305	542211		430024					132192		175560				211871			314795
ATG16L1			113411		199380		261637				108220	672788			704452	2.06922e+06	270669	499109	594698	3.65428e+06	4.52561e+06	1.29604e+06	967560	455969	870174	974510		2.87236e+06	2.99057e+06	413349	1.98156e+06	2.09945e+06	2.43054e+06		971414		2.18528e+06	1.29943e+06	1.3446e+06	3.04202e+06	2.28775e+06	1.16126e+06	1.88595e+06	3.34436e+06	1.58938e+06	3.71257e+06	1.42831e+06	2.00787e+06	7.02764e+06
ATG2A															36618.9	343577	19865.9		292409			262386	120720		77146.1	556062				175171	259141	145529	118832	104032	200129	45066.1				180978	388262	212221				96194.7	217506	4.91977e+06	2.80003e+06
ATG2B															277432	397721	159431	118423	287327	173767	75676	42593	290878	232199	71637.1	189734		90805.6	106822	224811	328287	347348	534047	176155	201321	545867	211659		243937		282564	232087	20871.2			1.09661e+06	227232	364552	204375
ATG3	6.55648e+06	1.01687e+07	6.3448e+06	2.92565e+06		729519	5.21768e+06		455002	780467		3.91462e+06			9.22652e+06	1.61642e+07	1.84923e+07	4.66904e+06	7.97425e+06	8.55811e+06	1.69401e+07	2.75299e+06	2.50296e+07	1.009e+07	1.51419e+07	1.0423e+07	3.51237e+07	1.34928e+07	1.94919e+07	1.12153e+07	4.0423e+07	8.25996e+06	1.47774e+07	8.14812e+06	2.78073e+06	8.47762e+06	5.7304e+06	2.10651e+07	2.30534e+07	5.71625e+07	3.04757e+07	2.79561e+07	1.6159e+06	7.18412e+06	1.5403e+07	2.14406e+07	1.59089e+07	7.72388e+06	1.1974e+07
ATG4A																												407209		703411	617860				287974	332572				337791							268061
ATG4B		826135	164253								202873	1.80304e+06			4.2723e+06	2.18855e+06	755934	420237		441209	698278	693032	2.20838e+06	1.11312e+06	1.28704e+06	6.94485e+06	1.12956e+06	951838	2.20378e+06	507276	3.81287e+06	3.88337e+06	468689	772403	342273	1.14006e+06	1.09265e+06	2.77942e+06	484086	6.78094e+06	4.94005e+06	2.80935e+06	519464	1.01573e+06	2.73147e+06	6.85692e+06	3.59773e+06	1.09647e+06	2.68159e+06
ATG4C															298434	546345			78701.1		107808				5.72572e+06						747485	1.06284e+06	403208	1.01594e+06	645142	173880	691336	257181	626778	819538	279098			280181		444851	1.94577e+06	711807
ATG5		5.83134e+06	2.82971e+06	398246	984369	4.46745e+06	3.64843e+06	2.09443e+06	1.5581e+06	1.55742e+06	2.02988e+06	6.00257e+06	2.72515e+06	523518	6.28802e+06	8.96048e+06	5.97904e+06	1.90574e+06	1.81282e+06	1.68808e+06	3.80097e+06	4.74441e+06	1.0907e+07	5.07005e+06	2.89865e+06	2.28754e+06	1.40106e+06	6.29413e+06	4.00412e+06	5.02321e+06	6.42856e+06	1.10449e+07	3.20782e+06	5.80406e+06	1.40793e+07	1.62283e+06	1.1136e+07	6.3545e+06	9.27105e+06	1.92589e+07	1.93182e+07	1.18796e+07	7.56202e+06	4.69676e+06	1.29804e+06	5.31136e+06	8.43145e+06	8.21899e+06	9.03848e+06
ATG7	641040	4.94791e+06	1.53646e+06	1.4641e+06	921862	3.47652e+06	1.37371e+06	3.88639e+06	1.3981e+06	2.59739e+06	414681	2.3434e+06	1.401e+06	374111	4.59449e+06	1.03307e+07	5.53212e+06	309945	3.28586e+06	3.97269e+06	5.58632e+06	3.31273e+06	7.73456e+06	4.75682e+06	4.80523e+06	4.86928e+06	9.15067e+06	8.1895e+06	2.70557e+06	4.11365e+06	1.04264e+07	3.7394e+06	2.51517e+06	3.8765e+06	4.38436e+06	875245	5.53325e+06	7.64935e+06	9.52348e+06	2.73216e+07	1.01783e+07	1.48305e+07	995148	5.73699e+06	6.94976e+06	7.53316e+06	6.92225e+06	5.08733e+06	3.87523e+06
ATG9A	368724	302729	869752	397558	956655	180698	644629	2.27013e+06	3.29487e+07	919483	1.3281e+06	1.22943e+06	1.20923e+06	1.00394e+06	2.10317e+06	1.97911e+06	1.33079e+06	392975	251406	455927	131395	2.11039e+06	876540	1.31245e+06	1.30836e+06	738508	986242	406397	210896	5.78337e+06	1.95307e+06	1.70403e+06	5.06318e+06	1.29815e+06	3.6017e+06	2.49494e+06	873647	2.69568e+06	3.66563e+06	498784	1.90664e+06	846786	3.89822e+06	1.71021e+06	399669	4.14841e+06	2.61925e+06	1.76151e+06	3.23587e+06
ATHL1																				325217		101604							284602						2.843e+07			366864	1.00095e+06		73533.6			211720				121242	343821
ATIC	1.48011e+07	2.38438e+07	1.95342e+06	1.42598e+07	2.88714e+06	2.76162e+06	6.37766e+06	1.08961e+07	6.83205e+06	8.68118e+06	4.11977e+06	3.00825e+07	1.0326e+07	3.20343e+06	6.59691e+07	6.23518e+07	2.95038e+07	1.62686e+07	4.33934e+07	9.21443e+07	7.848e+07	1.01468e+08	7.10021e+07	5.36251e+07	4.26514e+07	5.1409e+07	6.66053e+07	9.30676e+07	4.40834e+07	1.05507e+08	5.19528e+07	6.08126e+07	6.10442e+07	3.27663e+07	4.60075e+07	4.88169e+07	4.66613e+07	8.34587e+07	5.81061e+07	8.07582e+07	7.02946e+07	8.06868e+07	7.65427e+07	1.4719e+08	1.19725e+08	1.32815e+08	7.05795e+07	1.00055e+08	7.13422e+07
ATL1	2.69442e+06	4.1273e+06	4.27015e+06	1.69321e+06	4.95973e+06	4.91119e+06	8.6519e+06	4.69203e+06	4.86153e+06	8.41869e+06	7.05525e+06	1.10039e+07	7.68506e+06	9.38617e+06	580142	2.53495e+06	5.81298e+06	1.62284e+06	875678	1.14278e+06	7.21583e+06	3.66659e+06	2.10673e+06	4.85506e+06	1.44016e+06	2.28955e+06	2.64112e+06	3.74733e+06	1.73074e+06	9.43815e+06	3.88495e+06	2.99158e+06	1.26993e+06	1.06296e+07	5.79163e+06	4.34905e+06	1.36347e+06	3.34787e+06	6.19439e+06	173921	1.87753e+06	4.19046e+06	7.69792e+06	2.45103e+06	2.304e+06	4.49565e+06	9.91241e+06	2.46931e+06	2.77886e+06
ATL2	1.74787e+06	4.99645e+06	6.54565e+06	3.67016e+06	3.87642e+06	1.08776e+06	4.11914e+06	6.92773e+06	2.84368e+06	4.7674e+06	5.68885e+06	6.59369e+06	3.99365e+06	3.71243e+06	1.27831e+07	1.20564e+07	3.21673e+07	5.11092e+06	1.68017e+07	1.51012e+07	7.71076e+06	1.18146e+07	8.54147e+06	9.20283e+06	7.61405e+06	6.97035e+06	2.1578e+06	1.73693e+07	1.16834e+06	5.07574e+07	2.02696e+07	2.12238e+07	1.56516e+07	2.13095e+07	1.1981e+07	1.55118e+07	3.76645e+07	1.11204e+07	1.06898e+07	4.68851e+06	6.19354e+06	6.00473e+06	1.84173e+07	7.6369e+06	1.27626e+07	7.81128e+06	1.54128e+07	9.77202e+06	1.18751e+07
ATL3	6.77142e+07	1.33706e+08	1.27281e+08	8.90635e+07	1.3898e+08	1.23514e+08	1.29082e+08	1.69336e+08	1.28371e+08	1.48129e+08	1.74194e+08	1.04706e+08	1.54054e+08	1.33936e+08	2.41586e+08	1.98122e+08	2.6823e+08	8.96004e+07	7.21406e+07	7.33014e+07	8.5403e+07	1.26228e+08	7.03105e+07	1.32869e+08	9.58646e+07	5.20875e+07	8.28915e+07	9.71796e+07	5.34306e+07	1.34702e+08	1.35358e+08	1.36828e+08	1.28687e+08	1.58822e+08	2.36806e+08	2.13387e+08	1.13084e+08	1.27089e+08	8.13026e+07	6.41657e+07	1.7409e+08	1.41314e+08	9.83678e+07	9.50415e+07	1.61806e+08	1.27579e+08	1.59427e+08	7.06616e+07	9.62848e+07
ATM	66970.6	1.66355e+06	3.09668e+06	2.63726e+06	5.71213e+06	132043	359765	345610	508017	1.18502e+06	124909	544880	541325	462253	1.45061e+06	1.81462e+06	3.69494e+06	84181.4	1.93361e+06	132755	1.59755e+06	976427	656399	620723	337264	237957	530324	399308	930716	1.19589e+06	2.00979e+06	1.77733e+06	2.94518e+06	3.61888e+06	2.91493e+06	1.56035e+06	1.04232e+06	2.53438e+06	1.06361e+06	1.24123e+06	2.18076e+06	2.90332e+06	742377	641241	358317	1.83849e+06	695412	1.36573e+06	868373
ATMIN																															311404							1.04942e+06		520295							2.20298e+06
ATN1																				214814											1.66756e+06		55096		42639.8			198400			389620
ATOX1	1.99838e+07	8.35733e+07	7.59844e+06	1.48434e+07	7.85009e+06	9.8133e+06	1.59659e+06	2.49172e+07	8.11098e+06	1.30047e+07	1.57284e+07	1.98206e+07	4.28301e+06		7.18345e+06	1.07119e+07	753643	2.62711e+07	1.71526e+08	1.71462e+08	7.39622e+07	1.00241e+08	1.4512e+08	1.18053e+08	4.80147e+07	1.90721e+08	1.72435e+08	2.18105e+08	1.2947e+08	2.27485e+07	1.75239e+08	1.16298e+08	1.24901e+07	2.56392e+07	1.25669e+07		8.56665e+07	1.50327e+08	1.28891e+08	3.53363e+06	8.48091e+07	1.80737e+08	5.53707e+07	1.93895e+08	1.65435e+08	2.53347e+08	8.0586e+07	1.22056e+08	1.49688e+08
ATP10B																			964310							927618		485670				373130	179291										334079
ATP11A	1.09778e+06	996599	4.13401e+06	2.00109e+06	8.18456e+06	3.14444e+06	8.57009e+06	7.12933e+06	4.56593e+06	5.06925e+06	1.477e+07	8.94491e+06	5.39011e+06	5.39298e+06	1.00905e+07	3.83033e+06	1.90817e+07	2.55871e+07	5.41221e+06	413851	3.52004e+06	3.12556e+06	3.45883e+06	942951	6.86059e+06	1.05384e+07	2.4388e+06	935760	2.20935e+06	1.46767e+07	2.47835e+06	8.49638e+06	3.16925e+07	1.52724e+07	1.07088e+07	1.57687e+06	9.98081e+06	9.06739e+06	1.86688e+06	6.72514e+06	7.73259e+06	3.08571e+06	5.60171e+06	3.07595e+07	2.74301e+06	2.03238e+06	7.32969e+06	4.48169e+06	7.75937e+06
ATP11B		472939	401521	382594	1.03475e+06	124418	650979	147815	441879	565341	1.18766e+06	595901	962055	152718	491600	1.51069e+06	2.69356e+06	1.38438e+06	240919	228046	981868	563916		113840	263700		1.27453e+06		96857.4	963193	1.19268e+06	597981	1.87308e+06	1.41811e+06	2.4249e+06	659263	815163	2.97658e+06	783417	5.00986e+06	137632	318134	679145	1.12652e+06	212102	686613	907730	322267	255839
ATP11C	79281.6	323168	341916	125950	779227	446523	524280	862959	706531	1.23571e+06	1.394e+06	1.23184e+06	1.76952e+06	414778	2.2236e+06	1.65944e+06	2.69571e+06	96500.3	264288		356111	442086	317795	126826	902889	1.1963e+06	124319	411011		2.71481e+06	858533	1.67932e+06	845468	2.18071e+06	4.58667e+06	639890	1.43296e+06	1.01585e+06	982884	745872	669314	480155	524439	438804	1.16161e+06	707058	1.13695e+06	482130	242621
ATP12A	888352			1.0432e+07	1.83372e+07	2.66065e+06	1.01085e+07	4.20159e+06	9.58169e+06	2.53695e+07	2.88305e+07	1.32666e+07		7.40714e+06				1.15708e+06			8.04204e+06	234183			7.80262e+06		801253			974346				2.89217e+06			407338	1.93933e+06					2.6068e+07	3.72188e+07		182901	1.71579e+07
ATP13A1	8.02646e+06	9.55261e+06	1.05151e+07	4.07413e+06	9.59425e+06	1.11821e+07	1.12646e+07	9.0642e+06	1.22383e+07	1.15399e+07	1.6789e+07	1.10524e+07	1.1805e+07	8.65032e+06	3.1263e+07	3.37275e+07	4.88242e+07	1.40149e+07	1.27125e+07	1.11969e+07	1.45485e+07	2.33259e+07	1.45123e+07	2.07306e+07	7.06708e+06	1.7914e+07	2.16284e+07	8.22045e+06	1.93903e+07	2.80455e+07	1.82999e+07	2.50995e+07	2.76504e+07	5.78192e+07	4.99163e+07	2.48174e+07	2.42651e+07	4.23599e+07	1.76678e+07	2.34673e+07	2.59819e+07	2.80687e+07	1.18122e+07	3.35993e+07	2.43891e+07	1.68754e+07	2.23634e+07	1.31717e+07	1.71902e+07
ATP13A2															2.33642e+06	589847	143142	54964	244360		520315	808509	494082	504078		29771.1	144769	143343	622930	116878	390552	443831	419290	1.97996e+06	249638	298702			469316	376809	284129	138709	1.01352e+06	106065			476004	1.24551e+06
ATP13A3							203188	313254					79067.3	102152	427948	680522	229283	134674			193325		193478		1.75873e+06	182628		405646	149395	576073	360805	991983	2.27758e+06	1.04731e+06	1.86726e+06	871297	143778	916114	472485	622439	514364	530185		225251	47321.6	69795.5	1.0443e+06	87358.5
ATP13A4							404407	90295.3		85957.3	540221	94951.1			378386	176836	104767	139077	2.42594e+06	83416.5	409576			136523	340408	701011	111106					230666	5.51903e+06	551634	110906	507090	2.38766e+06		1.14806e+06		81373.8	1.02323e+06	340342	44540.6	88771.7	663263	286057	319289
ATP1A1	1.61175e+08	1.53968e+08	2.91653e+08	2.00863e+08	3.07638e+08	2.45963e+08	3.9127e+08	2.75928e+08	2.86719e+08	3.20997e+08	5.1447e+08	2.78051e+08	3.50601e+08	2.88844e+08	3.37768e+08	3.51544e+08	5.43543e+08	3.22765e+08	2.30109e+08	1.10549e+08	3.36031e+08	1.78827e+08	1.52085e+08	1.80891e+08	2.60969e+08	2.23684e+08	2.24375e+08	2.09714e+08	2.18303e+08	5.07075e+08	1.20142e+08	3.12713e+08	6.51157e+08	3.70883e+08	2.68122e+08	5.21441e+08	2.33513e+08	2.07077e+08	3.41233e+08	2.39742e+08	2.1657e+08	1.97727e+08	3.29041e+08	2.1632e+08	2.28798e+08	2.9637e+08	2.90916e+08	2.08484e+08	3.14354e+08
ATP1A2	154972	144861	704681		862300	87579.1	353245	54594.1	494638	5.31984e+06	2.15899e+06		3.82748e+06	442580				248677		229376																	994996	102924					114614	186710
ATP1A3																	119011							314778					62367.5						155198									196369	125300
ATP1A4																				1.0406e+06
ATP1B1	9.69104e+07	6.11036e+07	1.63706e+08	9.75051e+07	1.54781e+08	1.12923e+08	1.62589e+08	1.38507e+08	8.81632e+07	1.71311e+08	2.53593e+08	2.11733e+08	1.7422e+08	1.34466e+08	1.82063e+08	1.49431e+08	2.76644e+08	2.81317e+08	2.20717e+08	7.51748e+07	3.07645e+08	1.01093e+08	9.91457e+07	1.12611e+08	1.40611e+08	1.95911e+08	1.61471e+08	7.65985e+07	1.16068e+08	4.5695e+08	1.26345e+07	2.06667e+08	2.53415e+08	2.29714e+08	9.73425e+07	2.64438e+08	1.57363e+08	4.89538e+07	1.82238e+08	5.25416e+07	8.14746e+07	1.05214e+08	1.37916e+08	1.87794e+08	1.74618e+08	1.30939e+08	1.49757e+08	5.55867e+07	1.88244e+08
ATP1B2			1.17318e+06		1.96716e+06		7.55659e+06	2.31102e+06	717846	2.22872e+06	915401	3.62065e+06	1.72182e+06	6.35544e+06		484288		941246								631381									349587		280702						360083					3.06625e+06
ATP1B3	2.01578e+07	5.56878e+07	6.32897e+07	6.13849e+07	9.68215e+07	3.74897e+07	7.11314e+07	7.60563e+07	7.48576e+07	1.43935e+08	2.15264e+08	1.24907e+08	1.22619e+08	1.0323e+08	1.7641e+08	9.6528e+07	1.54887e+08	7.63131e+07	2.17752e+07	2.90925e+07	1.9191e+07	4.25262e+07	2.69716e+07	1.80151e+07	2.7845e+07	1.44377e+07	3.0007e+07	1.4441e+07	5.24144e+07	6.35317e+07	7.40376e+07	5.10718e+07	1.50962e+08	1.29428e+08	1.05945e+08	9.54435e+07	4.54657e+07	9.87615e+07	5.42338e+07	1.15397e+08	6.15681e+07	7.85117e+07	4.75367e+07	2.16292e+07	5.06155e+07	4.07794e+07	6.94135e+07	6.23003e+07	3.65255e+07
ATP2A1				165279
ATP2A2	4.45852e+07	8.19263e+07	1.19919e+08	4.18557e+07	1.00771e+08	8.82194e+07	1.42005e+08	9.05236e+07	1.2804e+08	1.37117e+08	1.16689e+08	1.15583e+08	1.07913e+08	9.01918e+07	2.77106e+08	2.14454e+08	3.99529e+08	1.87106e+08	1.20376e+08	5.55723e+07	7.9252e+07	1.57016e+08	1.24403e+08	1.41852e+08	1.33809e+08	1.36809e+08	1.18783e+08	2.22849e+08	1.21016e+08	3.69706e+08	3.75e+08	1.74059e+08	4.0291e+08	2.39211e+08	2.77296e+08	2.50196e+08	1.79369e+08	2.17738e+08	1.07916e+08	1.13506e+08	1.58193e+08	1.50464e+08	9.59098e+07	1.06838e+08	1.5586e+08	1.04132e+08	1.80329e+08	1.07124e+08	1.24309e+08
ATP2A3	4.63392e+06	6.51622e+06	1.47034e+07	5.48793e+06	1.41992e+07	8.18135e+06	1.19724e+07	6.01241e+06	2.15544e+07	1.06954e+07	1.53387e+07	4.33803e+06	1.22161e+07	5.91084e+06	1.20381e+07	1.0238e+07	3.23192e+07	3.60957e+06	2.90519e+06	664872	2.15029e+06	9.59936e+06	6.11874e+06	7.34605e+06	4.87982e+06	1.25618e+07	1.04154e+07	1.0178e+07	5.25476e+06	4.87544e+06	5.51448e+06	1.38125e+07	1.10795e+06	3.121e+07	3.92767e+07	6.20205e+06	1.11953e+07	8.96997e+06	6.9065e+06	2.71095e+07	7.33254e+06	1.46275e+07	5.42398e+06	5.00892e+06	2.40142e+06	1.42487e+07	4.73213e+06	7.52556e+06	1.68321e+06
ATP2B1	4.92532e+06	4.26063e+06	6.62863e+06	4.57146e+06	7.32844e+06	5.39474e+06	1.10028e+07	7.30119e+06	7.65272e+06	7.83547e+06	7.1672e+06	9.77131e+06	8.21968e+06	6.46603e+06	1.27719e+07	9.92238e+06	8.46864e+06	4.86171e+06	6.69798e+06	1.21682e+06	2.20681e+06	2.28652e+06	3.791e+06	3.76311e+06	4.97163e+06	5.10812e+06	2.29113e+06	1.42383e+06	3.56163e+06	3.02753e+06	1.68989e+07	4.23986e+06	6.08303e+06	5.65411e+06	5.708e+06	4.32164e+06	4.38781e+06	7.69929e+06	4.35105e+06	2.80648e+06	2.19083e+06	2.98658e+06	2.16905e+06	3.38055e+06	954413	3.99799e+06	5.63688e+06	2.57906e+06	897223
ATP2B2
ATP2B3					61231.4		145242																		3.84542e+06																			389196
ATP2B4	3.60902e+07	4.41202e+07	6.80859e+07	5.07848e+07	1.0928e+08	6.52583e+07	7.99025e+07	7.04394e+07	7.26755e+07	1.29523e+08	1.55235e+08	9.21806e+07	1.065e+08	8.06884e+07	4.81871e+07	4.85246e+07	9.60617e+07	6.95558e+07	3.28979e+07	1.89779e+07	3.15724e+07	1.97586e+07	1.29667e+07	1.43979e+07	3.21678e+07	1.58998e+07	2.70585e+07	2.13602e+07	2.01495e+07	6.99379e+07	3.86535e+07	6.50622e+07	1.71095e+07	4.44734e+07	6.67083e+07	3.83877e+07	4.60026e+07	6.56605e+07	2.71549e+07	8.86487e+06	3.38293e+07	2.51299e+07	2.38586e+07	2.23257e+07	1.09064e+07	2.82663e+07	4.43294e+07	2.31773e+07	2.37073e+07
ATP2C1	830931	1.51894e+06	6.04402e+06	547660	3.20945e+06	3.26793e+06	6.15531e+06	3.85732e+06	7.60885e+06	3.26205e+06	7.53971e+06	2.13143e+06	2.14436e+06	5.26778e+06	1.33459e+07	1.15693e+07	1.16921e+07	1.05454e+07	1.66318e+07	5.49551e+06	1.1051e+07	3.73756e+06	4.49512e+06	2.75743e+06	2.5286e+06	3.69907e+06	2.53281e+06	5.91981e+06	5.26401e+06	3.43251e+06	1.90275e+07	1.41222e+07	1.99237e+07	7.9689e+06	6.19896e+06	6.40919e+06	3.69374e+06	7.87635e+06	9.65651e+06	3.83029e+06	3.71068e+06	5.15478e+06	960241	2.60074e+06	5.01754e+06	4.45764e+06	8.29908e+06	1.65314e+06	1.50421e+06
ATP2C2																	2.48586e+06	118078											149022		773340	53353	161744	839504	24264.7											197283		511823
ATP4A	186977		283995															205479
ATP5A1	7.02157e+08	6.21e+08	8.43035e+08	5.23741e+08	5.2326e+08	7.4016e+08	6.34849e+08	9.25515e+08	9.92447e+08	5.73245e+08	8.96623e+08	6.94261e+08	6.49927e+08	1.09045e+09	9.76404e+08	1.4169e+09	4.96375e+08	1.55281e+09	5.53088e+08	7.1348e+08	6.23877e+08	7.52612e+08	5.15271e+08	6.55846e+08	8.18141e+08	7.65165e+08	5.89062e+08	4.41752e+08	8.79094e+08	1.21793e+09	9.5365e+08	9.0528e+08	7.96839e+08	1.74857e+09	9.41017e+08	1.50902e+09	1.22675e+09	6.93506e+08	4.03378e+08	5.34714e+08	5.3896e+08	7.73058e+08	8.24356e+08	8.94985e+08	5.70448e+08	8.18075e+08	6.82458e+08	7.6556e+08	5.99053e+08
ATP5B	9.94208e+08	9.41313e+08	1.03248e+09	7.65147e+08	9.27588e+08	1.30743e+09	9.5202e+08	1.05059e+09	1.21823e+09	8.70275e+08	1.42206e+09	1.34546e+09	1.23773e+09	8.74515e+08	2.22665e+09	2.14013e+09	2.68519e+09	2.24446e+09	7.97782e+08	9.75833e+08	1.07636e+09	1.22762e+09	8.29534e+08	7.65787e+08	1.00472e+09	9.23684e+08	6.22602e+08	7.39388e+08	1.25946e+09	1.85478e+09	2.16561e+09	1.38123e+09	1.05465e+09	3.20248e+09	3.83317e+09	2.27203e+09	1.97745e+09	1.06733e+09	6.86223e+08	6.9369e+08	6.69572e+08	7.78613e+08	1.12046e+09	8.4756e+08	9.73647e+08	1.16967e+09	7.26732e+08	8.80901e+08	5.79251e+08
ATP5C1	2.02091e+08	2.34714e+08	2.70129e+08	1.46141e+08	2.59414e+08	1.98007e+08	1.3367e+08	2.98376e+08	2.32236e+08	2.92791e+08	3.2185e+08	1.34096e+08	2.58218e+08	2.57578e+08	2.70077e+08	5.76891e+08	3.57206e+07	5.02878e+08	1.57526e+08	1.74047e+08	3.03767e+08	4.1981e+08	3.16469e+08	2.58251e+08	3.50604e+08	2.67786e+08	1.61836e+08	2.11589e+08	2.42875e+08	2.67006e+08	3.24233e+08	3.08376e+08	2.4036e+08	5.32232e+08	2.99702e+08	3.19871e+08	2.58976e+08	2.60225e+08	9.31924e+07	2.08348e+08	2.37027e+08	2.05279e+08	2.83918e+08	1.61074e+08	1.46921e+08	1.65384e+08	1.72621e+08	2.39923e+08	2.90378e+08
ATP5D	1.64275e+08	4.67824e+08	4.49916e+08	3.28114e+08	2.81228e+08	4.21039e+08	3.4542e+08	3.14989e+08	3.82922e+08	4.83435e+08	4.06099e+08	4.51638e+08	2.14023e+08	4.42176e+08	8.41709e+08	1.92124e+09	6.87941e+08	4.24493e+08	1.2439e+08	1.64627e+08	2.20204e+08	4.43192e+08	2.62233e+08	4.73963e+08	3.23797e+08	5.44768e+08	1.87076e+08	2.21612e+08	8.51044e+08	8.62846e+08	4.36966e+08	7.00294e+08	3.19219e+08	1.4976e+09	1.6674e+09	2.80126e+08	3.82238e+08	3.67634e+08	1.97201e+08	1.46861e+08	2.9463e+08	3.0634e+08	2.78542e+08	3.52535e+08	1.80849e+08	4.78826e+08	3.05397e+08	2.32858e+08	4.9428e+08
ATP5F1	3.71043e+07	1.39492e+08	1.45024e+08	1.82772e+08	3.33632e+08	1.13482e+08	2.45475e+08	1.54852e+08	1.45334e+08	2.51627e+08	3.40849e+08	2.05556e+08	2.60319e+08	8.97751e+07	8.55521e+07	1.23499e+08	1.9845e+08	1.59819e+08	6.86113e+07	9.45754e+07	2.65725e+08	1.58332e+08	1.31878e+08	1.85906e+08	1.41212e+08	1.37958e+08	8.15509e+07	4.67707e+07	2.62303e+08	2.22586e+08	7.21578e+07	1.76444e+08	2.21611e+08	2.63238e+08	1.06743e+08	1.76135e+08	1.35376e+08	1.36971e+08	9.87582e+07	1.4789e+08	1.25113e+08	2.14143e+08	1.96286e+08	2.21527e+08	9.80489e+07	7.45301e+07	1.94765e+08	1.61263e+08	1.13685e+08
ATP5H	9.86159e+07	1.82074e+08	2.09637e+08	1.93418e+08	2.68655e+08	1.39968e+08	2.2077e+08	2.29897e+08	2.16636e+08	2.31477e+08	4.73789e+08	1.8186e+08	3.38757e+08	2.56597e+08	1.05409e+08	1.40977e+08	1.95563e+08	8.54059e+08	2.42536e+08	1.18102e+08	2.26021e+08	2.07151e+08	1.46323e+08	1.2887e+08	1.7051e+08	2.07612e+08	1.80485e+08	1.52801e+08	2.16998e+08	2.90906e+08	2.26886e+08	1.47667e+08	2.0645e+08	4.37274e+08	4.29479e+08	3.71493e+08	2.63671e+08	1.2176e+08	1.13723e+08	1.10403e+08	2.00188e+08	1.51748e+08	2.55186e+08	1.68105e+08	1.68597e+08	1.39905e+08	2.06849e+08	1.65255e+08	1.35451e+08
ATP5I	1.70611e+08	1.62541e+08	2.84977e+08	1.99699e+08	3.5162e+08	2.22039e+08	2.18805e+08	3.6333e+08	2.21649e+08	2.62353e+08	3.48251e+08	1.40993e+08	9.81269e+07	2.11119e+08	3.03275e+07	5.7162e+07	3.98227e+07	1.77918e+08		9.65445e+07	5.29883e+07	7.75766e+07	3.99957e+07	7.6707e+07	1.39807e+08	3.03427e+08	1.44238e+08	2.16853e+08	1.13573e+08	7.03247e+07	6.37691e+07	3.16421e+08	7.58841e+07	2.4638e+08	1.8937e+08	4.285e+08	2.01385e+08	4.68027e+07	3.59907e+07	3.55833e+07	1.74436e+08	2.20181e+08	2.42652e+08	2.67823e+08	9.30303e+07	2.72746e+08	2.19916e+08	8.8608e+06	2.63875e+08
ATP5J	2.32969e+08	3.17713e+08	2.69073e+08	1.76577e+08	4.23937e+08	3.48192e+08	2.83661e+08	3.12431e+08	3.29004e+08	4.74153e+08	2.99615e+08	3.39486e+08	2.30555e+08	3.70542e+08	2.49152e+07	1.23045e+08	5.55387e+07	4.6076e+08	2.41036e+08	2.1151e+08	9.9365e+07	2.2302e+08	1.59301e+08	2.27836e+08	3.76418e+08	2.94913e+08	1.69129e+08	1.81021e+08	2.12105e+08	4.35121e+08	2.90496e+08	4.21177e+08	2.45635e+08	5.06269e+08	4.85416e+08	3.34394e+08	3.18509e+08	2.08376e+08	1.10694e+08	2.53882e+07	9.22016e+07	1.99964e+08	1.94894e+08	2.48468e+08	3.65488e+08	2.18626e+08	1.71969e+08	2.11095e+08	2.99119e+08
ATP5J2	1.14035e+08	1.20474e+08	1.64209e+08	8.79307e+07	1.7404e+08	1.26413e+08	1.5276e+08	2.06012e+08	8.02494e+07	1.23317e+08	3.92285e+08	1.10423e+08	2.00287e+08	1.3998e+08	1.79902e+08	1.50585e+08	4.49947e+08	2.38663e+08	1.10121e+08	1.11446e+08	1.37939e+08	1.77977e+08	2.32117e+08	2.01959e+08	2.04284e+08	1.94044e+08	1.19285e+08	1.00869e+08	2.43624e+08	2.22048e+08	2.87401e+08	6.44599e+08	2.46299e+08	3.44502e+08	5.35302e+08	3.83053e+08	2.69198e+08	2.21508e+08	1.45731e+08	2.20727e+08	1.74795e+08	1.20816e+08	1.55286e+08	1.77815e+08	1.00624e+08	1.07361e+08	1.79912e+08	1.54586e+08	1.4336e+08
ATP5L	1.06186e+08	5.59886e+07	1.48451e+08	1.28144e+08	2.05358e+08	1.75136e+08	2.49526e+08	1.46809e+08	2.9522e+07	2.88305e+08	2.22509e+08	2.02616e+08	1.18517e+08	1.34466e+08	1.262e+08	6.79024e+07	1.73728e+08	2.73226e+08	1.74466e+08	1.44273e+08	2.51941e+08	3.16774e+07	2.02641e+08	2.46732e+08	1.76204e+08	1.75812e+08	2.80504e+07	2.22217e+08	3.23297e+08	1.07417e+08	3.84339e+08	1.61417e+08	1.2058e+08	2.59838e+08	1.14073e+08	2.02775e+08	1.94674e+08	9.54204e+07	8.57321e+07	7.75784e+07	1.40973e+08	2.00445e+08	8.29133e+07	2.29765e+08	1.88771e+08	9.12818e+07	2.17962e+08	5.01929e+07	1.84206e+08
ATP5O	3.93877e+08	2.04348e+08	3.99972e+08	2.06419e+08	2.75916e+08	3.75546e+08	2.85841e+08	3.31515e+08	3.80931e+08	2.784e+08	4.62288e+08	1.50463e+08	3.18912e+08	2.58454e+08	1.58259e+08	4.03133e+08	7.45179e+07	5.71301e+08	1.53651e+08	2.97112e+08	2.84984e+08	2.09178e+08	1.49093e+08	1.88679e+08	1.89893e+08	3.25695e+08	1.88526e+08	1.99053e+08	3.32398e+08	5.20091e+08	3.45388e+08	2.77804e+08	2.86167e+08	5.37416e+08	4.49386e+08	3.8783e+08	3.48165e+08	3.40856e+08	1.77005e+08	1.77425e+08	2.08713e+08	2.5313e+08	3.57081e+08	2.52319e+08	1.48895e+08	1.79632e+08	2.48193e+08	2.89181e+08	1.98192e+08
ATP5S	1.16247e+06	676566	819533		837827		4.81964e+06	5.77154e+06	2.62783e+06	5.39936e+06	3.79677e+06	228814	2.21636e+06	3.05806e+06	8.03285e+06	7.45819e+06	4.84265e+06	6.03086e+06	1.19628e+07	5.01421e+06	1.61748e+07	1.51266e+06	4.87152e+06	3.81547e+06	4.04349e+06	4.16667e+06	584150	633832	5.93382e+06	8.82722e+06	4.49601e+06	8.9333e+06	7.66961e+07	5.06381e+06	4.38752e+06	9.51756e+06	1.98718e+07	4.24053e+06	4.2989e+06	4.5e+06	2.46013e+06	3.65462e+06	4.10377e+06	4.07092e+06	786852	4.60398e+06	3.89341e+06	1.209e+07
ATP5SL			902158			1.18402e+06	483828		379967		1.1667e+06			385119	3.95248e+06	804516	1.30478e+06	3.18407e+06	901825					1.28376e+06		184430		1.66162e+06		6.18338e+06	2.09834e+06	1.3358e+07	157041	2.05318e+06	1.10258e+07		6.53801e+06	515928				984473		764906		1.19309e+06	2.68349e+06	2.16363e+06	462122
ATP6AP1	1.60652e+06		3.87617e+06			3.20373e+06	6.4353e+06	1.13342e+06	4.02933e+06	1.29745e+06	5.237e+06		7.90947e+06	2.0685e+06	1.3297e+07	1.70351e+07	2.20938e+07	2.45923e+07	8.1972e+06	532698	3.69979e+06	6.05542e+06	8.58839e+06	8.33797e+06	7.94322e+06	6.73734e+06	3.65329e+06	3.46942e+06	6.32055e+06	1.13105e+07	2.27065e+07	7.03526e+06	2.77723e+07	3.10811e+07	3.54742e+07	2.34155e+07	1.81459e+07	1.17029e+07	9.80748e+06	3.15252e+07	1.10503e+07	1.25207e+07	1.41641e+07	1.05563e+07	9.02328e+06	4.2093e+06	1.05184e+07	2.67765e+06	2.8093e+06
ATP6AP2		166701	2.18509e+06		2.78938e+06		3.3438e+06	975859		951938	1.15732e+06		321823	375994	5.63808e+06	1.17526e+07	1.76786e+07	4.54727e+06	1.40533e+06	4.53251e+06	3.82213e+06	2.97825e+06	1.5378e+06	1.63881e+06	964816	3.17272e+06	381617	3.21159e+06	752313	7.46745e+06	7.72045e+06	2.82753e+06	3.45648e+07	4.20144e+06	9.2789e+06	1.63519e+07	2.38069e+06	1.14872e+07	1.18399e+06	1.8751e+07	1.82537e+06	1.05984e+06	2.29702e+06	1.27152e+07	1.98936e+07	968039	3.05062e+06	2.90753e+06	942971
ATP6V0A1	8.3097e+06	1.27021e+07	2.79079e+07	8.73014e+06	1.60559e+07	1.12794e+07	2.26795e+07	2.39116e+07	1.65398e+07	2.27066e+07	2.494e+07	1.59638e+07	2.19819e+07	1.97053e+07	2.59985e+07	4.47549e+07	3.66809e+07	2.42486e+07	4.33334e+07	7.97616e+06	4.4044e+07	1.92177e+07	2.22235e+07	1.94149e+07	2.66207e+07	3.50728e+07	3.98411e+06	1.58879e+07	1.59968e+07	2.53566e+07	1.92447e+07	2.57594e+07	2.61695e+07	5.57776e+07	4.13042e+07	1.74103e+07	3.22723e+07	1.43618e+07	1.9691e+07	4.01801e+07	1.42398e+07	1.95914e+07	4.00697e+07	1.35293e+07	5.16841e+06	9.08284e+06	2.10941e+07	3.40698e+07	9.73138e+06
ATP6V0A2		264457	305902		392183		827288	157227		795072	875200	1.18563e+06		259062	3.12373e+06	1.80386e+06	8.07216e+06	2.59203e+06	926385		1.05469e+06	1.39183e+06	1.55289e+06	2.05997e+06	1.65445e+06	620977	973945	712522	545771	2.23013e+06	2.72139e+06	2.86293e+06	4.10274e+06	5.49832e+06	5.43061e+06	1.36792e+06	2.46583e+06	786247	1.06638e+06	3.9948e+06	1.96743e+06	712946	912626	856452	1.07044e+06	1.22931e+06	1.94722e+06	185440	174004
ATP6V0A4															148862	471936	772108	1.00207e+07				497559			585775	740852			365941			334668				1.44808e+06	891707						1.32188e+06			491197
ATP6V0C			5.83763e+06				1.14141e+07			1.66392e+06	4.6802e+06	3.1789e+06	9.67146e+06	6.59797e+06	4.71619e+06		1.64388e+07	6.80749e+07	2.22764e+06		2.83567e+06	8.75443e+06		2.03401e+06	2.63255e+07	4.80129e+06	6.10013e+06		6.28448e+06	3.89487e+06	2.56336e+07	4.88982e+07	7.47397e+06	1.2115e+08	3.81549e+07	3.44789e+07	1.64117e+08	4.79874e+07	4.53891e+07	1.42179e+07	2.39741e+07	2.00629e+07	2.87972e+07	6.92095e+06	1.79346e+06	3.84742e+06	9.8277e+06	3.48632e+07
ATP6V0D1	2.69184e+07	3.28622e+07	3.75708e+07	9.34858e+06	2.75898e+07	1.98158e+07	4.28977e+07	4.00372e+07	2.58063e+07	2.92267e+07	3.39435e+07	2.48829e+07	2.43458e+07	2.39974e+07	1.22183e+08	1.0269e+08	1.08058e+08	7.68275e+07	2.04224e+07	2.09727e+07	9.03407e+07	3.90475e+07	7.38481e+07	8.37486e+07	4.7032e+07	1.06485e+08	4.40039e+07	4.76366e+07	7.95e+07	6.4516e+07	5.23898e+07	6.85739e+07	6.63903e+07	6.10444e+07	7.26362e+07	2.34667e+07	5.76794e+07	5.49318e+07	4.7832e+07	1.16629e+08	4.4033e+07	6.35516e+07	6.51677e+07	4.75822e+07	3.75275e+07	4.30101e+07	4.32382e+07	4.67626e+07	3.52722e+07
ATP6V0D2		2.07496e+06		3.42943e+06	267679	1.12146e+06	6.80949e+06	6.55554e+06	5.31171e+06	1.45104e+06	2.47521e+06	2.69935e+06	1.49121e+06		880349	8.97897e+06	594675	7.57095e+06	3.26672e+06	1.53944e+06	3.56517e+06	6.28089e+06	907881	1.29332e+06	1.59118e+06	2.7921e+06	383809	607514		2.72472e+06	1.10066e+06	1.17668e+06	1.71764e+06	1.43897e+06	5.43461e+06	433622	4.69911e+06	1.48371e+06	806148	1.98667e+06	735103	2.68827e+06	4.49124e+06	3.80359e+06	576128	643533	1.10431e+06	466716	487974
ATP6V1A	2.83652e+07	9.66508e+07	4.83457e+07	4.02941e+07	1.94282e+07	3.83319e+07	4.7816e+07	5.04149e+07	4.84806e+07	2.80761e+07	1.55663e+07	2.30885e+07	2.99734e+07	2.25427e+07	1.18488e+08	2.16362e+08	5.94963e+07	6.41552e+07	4.30555e+07	6.20536e+07	5.27772e+07	1.10123e+08	8.11108e+07	5.11542e+07	7.57763e+07	7.80702e+07	5.71542e+07	7.58077e+07	1.28916e+08	7.28454e+07	1.3512e+08	5.59495e+07	4.58965e+07	1.38648e+08	1.00707e+08	3.43216e+07	4.60559e+07	1.23181e+08	6.80501e+07	1.68724e+08	8.62686e+07	1.19206e+08	4.30824e+07	1.00592e+08	7.25617e+07	6.68456e+07	5.92705e+07	6.76309e+07	1.06817e+08
ATP6V1B1																					2.60195e+06																							2.80687e+06
ATP6V1B2	2.19513e+07	7.29362e+07	2.69142e+07	4.67023e+07	2.67349e+07	4.73552e+07	4.96621e+07	6.13686e+07	6.05058e+07	1.97338e+07	2.44493e+07	2.68003e+07	3.78265e+07	1.65469e+07	3.75378e+07	1.08242e+08	2.4473e+07	7.14039e+07	2.99029e+07	5.70119e+07	7.01352e+07	1.11939e+08	4.41786e+07	4.13703e+07	6.15459e+07	4.23858e+07	3.61704e+07	4.26572e+07	5.64849e+07	3.8177e+07	1.07577e+08	4.29948e+07	4.87438e+07	6.26714e+07	5.76865e+07	1.99173e+07	4.62623e+07	6.34046e+07	7.44747e+07	1.15655e+08	6.30308e+07	8.93405e+07	4.15322e+07	8.34524e+07	6.99481e+07	4.26732e+07	4.18167e+07	7.16716e+07	3.31865e+07
ATP6V1C1	3.33345e+06	2.06122e+07	6.71314e+06	1.00683e+06	1.62911e+06	6.83796e+06	5.03413e+06	1.06751e+07	4.99328e+06	8.07452e+06	2.50115e+06	8.13872e+06	6.30692e+06	1.80088e+06	3.05802e+07	3.58407e+07	2.80103e+07	1.14517e+07	1.22205e+07	1.31679e+07	2.04808e+07	5.30621e+07	2.99422e+07	2.15354e+07	3.48118e+07	2.69699e+07	3.75979e+07	4.02482e+07	8.02104e+06	2.74797e+07	5.84717e+07	4.82483e+07	2.31742e+07	3.07513e+07	4.14386e+07	1.06791e+07	1.5931e+07	4.10416e+07	4.21319e+07	5.59066e+07	5.96216e+07	4.07615e+07	1.1188e+07	2.2379e+07	2.40392e+07	2.24222e+07	1.91801e+07	3.50129e+07	3.04106e+07
ATP6V1C2																									1.1253e+06					198261									2.62011e+06					494848		608950
ATP6V1D	7.38392e+06	1.70599e+07	4.14697e+06	6.84555e+06	3.46872e+06	1.71917e+07	1.86306e+07	1.24929e+07	1.87605e+07	1.09784e+07	6.38778e+06	8.52364e+06	5.18679e+06	4.3714e+06	1.34359e+07	2.27593e+07		2.02731e+07	3.598e+06	1.04078e+07	1.58961e+07	1.52429e+07	9.97424e+06	5.30796e+06	1.40829e+07	2.33971e+07	5.88026e+06	1.31045e+07	2.26051e+07	8.98996e+06	1.65305e+07	1.15763e+07	2.31957e+07	2.62165e+07	3.32799e+07	1.14932e+07	1.26025e+07	1.9296e+07	1.92451e+07	2.16332e+07	2.41839e+07	1.99919e+07	7.2226e+06	1.96824e+07	9.33305e+06	2.70022e+07	1.32297e+07	1.40685e+07	3.55315e+07
ATP6V1E1	4.06818e+07	1.58169e+08	4.70881e+07	3.57146e+07	1.92561e+07	8.80151e+07	4.67038e+07	8.52428e+07	8.79744e+07	2.08518e+07	2.32253e+07	4.71001e+07	2.76528e+07	2.72596e+07	2.54384e+07	8.7818e+07	1.05449e+07	5.068e+07	2.97914e+07	3.18773e+07	5.3416e+07	1.2011e+08	3.77185e+07	5.03022e+07	6.21827e+07	5.18734e+07	8.83843e+07	4.17302e+07	9.49998e+07	7.32881e+07	1.06406e+08	8.44559e+07	5.20505e+07	1.0648e+08	9.37819e+07	3.06306e+07	3.44998e+07	5.53473e+07	8.09048e+07	1.09051e+08	1.06454e+08	1.29939e+08	3.4299e+07	8.54646e+07	8.56727e+07	4.11057e+07	7.52498e+07	4.92455e+07	9.82863e+07
ATP6V1E2
ATP6V1F	7.60827e+06	2.65251e+07	3.44327e+07	2.30486e+07	1.77887e+07	2.84309e+07	4.74419e+07	4.64927e+07	2.78071e+07	3.74731e+07	2.58224e+07	2.33582e+07	1.63394e+07	4.45062e+06	1.46786e+07	3.42331e+07	9.90651e+06	4.74405e+07	3.21413e+07	1.8549e+07	4.62829e+07	7.24405e+07	6.14783e+07	4.1313e+07	2.77155e+07	4.92363e+07	1.60625e+07	4.41578e+07	5.95508e+07	4.07214e+07	1.15499e+08	5.00598e+07	3.44155e+07	6.86324e+07	8.56384e+07	3.12209e+07	3.81125e+07	8.84417e+07	2.28384e+07	2.69953e+07	3.17675e+07	3.15528e+07	2.01858e+07	4.69413e+07	6.72467e+07	5.96594e+07	3.42784e+07	2.44916e+07	5.23051e+07
ATP6V1G1	2.2811e+07	2.91733e+07	2.12903e+07	6.34689e+06	8.24187e+06	4.42711e+07	1.57778e+07	6.05255e+07	5.94265e+07	4.70712e+06	1.04363e+07	1.67763e+07	2.3229e+07	1.16052e+07	3.83857e+07	1.09351e+08	4.71599e+07	4.93192e+07	2.09487e+07	2.46662e+07	3.03899e+07	5.76613e+07	2.09347e+07	1.84209e+07	4.64724e+07	3.61035e+07	8.40576e+06	8.81963e+07	7.41515e+07	5.28062e+07	275114	3.09565e+07	2.25838e+07	5.83363e+07	8.09444e+07	3.23558e+07	3.28081e+07	7.91482e+06	4.23891e+06	1.5973e+06	9.04436e+07	6.06888e+07	3.53083e+07	5.37587e+07	1.09771e+08	5.30557e+07	6.91381e+07	3.99556e+07	4.01582e+07
ATP6V1H	6.62084e+06	3.21766e+07	7.48438e+06	5.11076e+06	5.22384e+06	2.91176e+07	1.18548e+07	1.73953e+07	6.47133e+06	6.81867e+06	2.85713e+06	1.15805e+07	5.63802e+06	3.55615e+06	1.73049e+07	2.09905e+07	2.08359e+07	1.30503e+07	1.31506e+07	1.13913e+07	2.06848e+07	2.53369e+07	1.61321e+07	2.03036e+07	1.26472e+07	1.73252e+07	1.0558e+07	9.37046e+06	1.53744e+07	2.70618e+07	2.18665e+07	9.73191e+06	9.87091e+06	2.02932e+07	2.64197e+07	6.07869e+06	1.61357e+07	2.70778e+07	2.45432e+07	3.54883e+07	2.16959e+07	2.93796e+07	1.14232e+07	2.37149e+07	3.22015e+07	1.65569e+07	1.16889e+07	2.04634e+07	2.44198e+07
ATP7A	308858		165580	255009	972344	271332	513534	638966	975472	98421.7	2.52876e+06	1.01798e+06	939681	1.23892e+06	4.94615e+06	4.95623e+06	3.7359e+06	1.25445e+06	1.02285e+06	1.0591e+06	3.21365e+06	653830	853306	963447	1.2399e+06	706145	263580	996343	1.10977e+06	1.87773e+06	742219	958046	2.98558e+06	4.35157e+06	5.07015e+06	854658	2.39675e+06	1.37914e+06	3.70332e+06	111578	1.13715e+06	726778	3.49549e+06	2.24834e+06	252702	1.26917e+06	2.58956e+06	4.26548e+06	6.60077e+06
ATP7B																88513.7	45723.1													22875.8	566625	463616			55090.4	183390
ATP8A1	2.79028e+06	399005	2.73546e+06	158855	1.40601e+06	1.94268e+06	3.44171e+06	1.96978e+06	1.51992e+06	2.32611e+06	7.73446e+06	2.34549e+06	3.49871e+06	2.63735e+06	3.95848e+06	2.20712e+06	1.01309e+07	4.70074e+06	7.44149e+06	874003	6.80963e+06		1.58954e+06	144212	4.96721e+06	6.55835e+06	1.56942e+06	1.75605e+06	1.28693e+06	3.93739e+06	224212	2.75684e+06	438692	414007	759791	451198	6.54315e+06	1.89326e+06	7.66375e+06	1.55806e+07	1.16363e+06	1.35391e+06	1.39852e+07	5.2037e+06	79884.9	2.06753e+06	4.24258e+06	985567	312176
ATP8B1											186482	83371.5	84059.8	217400	235504	1.13e+06	1.98617e+06	459356			476705		87701.4			382391				510798		888679	965241	220784	347177	4.37548e+06	86330.4	47759.9		168736			80417.1	948738			1.96621e+06	282008	1.15509e+06
ATP8B2					105217				297103		80621.7	311814					108569				56891.4				48665.2								88950.6	584442	456037	136547						32785
ATP8B4																	183598				498020	431636											56634.4					739975		567430	928052					380764
ATP9A	319687	197559	506276		962646	373276	2.2716e+06	823626	569665	378034	2.00161e+06	736125	1.97944e+06	1.05954e+06	2.66805e+06	464140	2.2941e+06	2.25232e+06	159142	516252	2.3579e+06	1.97174e+06	2.55336e+06	1.0166e+06	1.70185e+06	2.69766e+06	885512	1.68407e+06	829278	1.25662e+07	332014	1.37265e+06	6.0484e+06	1.37808e+06	1.47567e+06	1.84954e+06	8.30254e+06	587622	2.1189e+06	388504	2.15285e+06	1.01304e+06	9.53363e+06	1.40332e+06	466092	3.12825e+06	5.07502e+06	1.0793e+06	2.91121e+06
ATP9B			45348.3				460520	312761	191990	50794.4	1.37584e+06	344839	304204	124233	224111	384371	325268	859070		270349	1.20819e+06	403595			95987.5	342477		135221	1.51133e+06	670631	73172.7	329201	1.05746e+06	1.25766e+07	1.02591e+06	166076	198077	126161	2.27574e+06		154143	99845.2	334543	53897.1		153630	8.73193e+06	106969	159981
ATPAF1	195887	239074	794800	2.87648e+06			967700	903306			890750	427411	965337		1.20226e+06	2.42085e+07		5.34787e+06	1.5033e+06		4.25545e+06	971936	2.10488e+06	910367	1.67641e+06	3.38689e+06	476104		649753	1.97581e+06	5.85307e+06	2.68429e+06	1.34341e+06	6.01577e+06	4.81299e+06	9.10945e+06	5.66657e+06	2.72344e+06	2.13589e+06	1.92388e+06	1.96894e+06	4.44113e+06	1.32304e+06	7.10062e+06	2.90332e+06	4.06412e+06	1.22662e+06	8.96667e+06	731710
ATPAF2		1.60416e+06	1.05084e+06		2.58918e+06	906964	4.2319e+06	1.53603e+06		7.62116e+06	3.61853e+06	1.92913e+06	3.26322e+06	1.56555e+06	1.49893e+07	3.49434e+06	7.07293e+06	7.86301e+06	721800	1.38464e+06	4.38258e+06	2.42347e+06	8.67442e+06	6.65611e+06	706049	1.38874e+07	1.57855e+06	7.83274e+06	1.12001e+07	5.00493e+06	2.31717e+06	8.4654e+06	3.1274e+06	5.52147e+06	6.59502e+06	2.98693e+06	5.36272e+06	6.11822e+06	529629	4.75585e+06	8.03246e+06	3.62968e+06	7.36932e+06	1.70444e+06	4.22856e+06	1.72003e+07	1.41356e+07	5.18686e+06	6.1372e+06
ATPIF1	4.87734e+07	7.27771e+07	3.91153e+07	4.59997e+08	8.53277e+07	1.47944e+08	9.18089e+08	1.96231e+08	6.4787e+07		2.98481e+08		2.71819e+07	2.14016e+08	328348		85486	2.46629e+06	1.25271e+07		1.70241e+06	196952			4.97156e+08			2.06149e+07	1.44988e+06	256587	1.16894e+07	8.37248e+06	7.63516e+07	2.14475e+06	3.21289e+07	1.79504e+07	2.45545e+07	1.41267e+07	5.32142e+07	885776	3.45901e+07	4.36556e+06	5.79638e+08	5.53271e+07	1.53527e+08	792949	2.54279e+07	5.46216e+07
ATR															75418.2			290253		146202						16929.8			217391		370323	136719	9809.17	146885	55754.8	277553		29058.4		39011.1	47475.8	61893.4	52091.5	84629.5			154627
ATRIP															7.32212e+07		566820						97091.7							61440.7	3.67638e+06				561500				22806.7			2.12594e+07				168637	152072
ATRN		118931	97700.6	88689.8	69916.4		89634.6	365827	588929	635143	503717	168098	66857.8	862004	322807	1.04475e+06	1.21598e+06	254496	792396	423939	618624	928128	169177	356666	571482	137344	284091	629146		1.17421e+06	1.14741e+06	3.13545e+06	1.66057e+06	708107	647389	474302		1.05027e+06	79270.1	1.52168e+06	538941	198614	2.85491e+06	2.74516e+06	43465	311824	1.18367e+06	763301	582100
ATRX	84697	1.16952e+06	968464	1.27627e+06	393443	302726	378804	1.50061e+06	353127	439215	1.26055e+06	732074	498221	658499	3.19505e+06	1.69529e+06	826165	813450	2.00027e+06	1.20267e+06	2.28325e+06	932229	1.58403e+06	1.8978e+06	968596	1.51746e+06	48576.2	340985	89575.3	1.40221e+06	2.49273e+06	1.43975e+06	1.8314e+06	1.15848e+06	2.6955e+06	2.18032e+06	2.07762e+06	1.2162e+06	1.37908e+06	299495	319557	1.52087e+06	2.25985e+06	883172	2.06881e+06	2.45514e+06	1.27832e+06	1.29516e+06	1.19301e+06
ATXN1															274768							420272						185513		1.02144e+06	8.11685e+06	327968	758917	181082	1.77909e+06	2.72228e+06	342942	329689			1.71622e+06	247559		202887			102788		1.09281e+06
ATXN10	879980	839832	1.39354e+06	779960	296153		922111	1.17977e+06	505132	599585	325032	2.099e+06	409363	337192	8.05231e+06	9.22373e+06	9.06176e+06	733627	5.15606e+06	1.7599e+07	5.1615e+06	6.01733e+06	9.58966e+06	8.25847e+06	2.64094e+06	2.21513e+07	1.04593e+07	8.28158e+06	1.7724e+07	1.94351e+06	6.60797e+06	1.36986e+07	5.13199e+06	4.649e+06	4.73872e+06	3.42103e+06	4.81936e+06	9.68457e+06	1.13808e+07	4.35094e+06	1.2411e+07	1.25099e+07	7.43545e+06	1.86144e+07	1.52902e+07	8.63888e+06	1.35416e+07	9.95839e+06	7.94197e+06
ATXN1L																				172992	54154.4			216305						168380					167027	282379										277243	201057		415025
ATXN2		88343.5	130261			306127	1.01772e+06	84550.1	142094	170703	154724	268746	258178	76537.5	944934	509157	125289	1.1905e+06	558357	1.43815e+06	431747	1.98483e+06	1.06726e+06	528427			632534	1.86655e+06	159547	1.20728e+06	6.01102e+06	938002	1.88619e+06	216627	1.22653e+06	488665	813804	2.01382e+06	282841	496530	1.7035e+06	1.28136e+06	285270	4.5296e+06	1.39273e+06	709847	2.12953e+06	420407	894641
ATXN2L	94557.9	918694	434897	1.23959e+06	451325	377887	41079.7	658054	528370	82933.1	356901	423950	643438	266844	2.41476e+06	4.92284e+06	1.26849e+06	1.0724e+06	5.72234e+06	1.45155e+07	7.35812e+06	8.70912e+06	3.24155e+06	6.85038e+06	2.93277e+06	5.44587e+06	3.02923e+06	3.59329e+06	1.81704e+06	3.76473e+06	1.54824e+07	6.34999e+06	5.58572e+06	4.04336e+06	1.24738e+07	4.80731e+06	7.68123e+06	7.6314e+06	5.3671e+06	1.02244e+06	3.42374e+06	4.50375e+06	2.19655e+06	9.50661e+06	8.95446e+06	5.80626e+06	6.76039e+06	3.65441e+06	8.21781e+06
ATXN3	2.20081e+06	1.254e+06	997310			533533	311406	519626	221909			2.70697e+06			3.30739e+06	647697	1.11641e+06	402710	3.58197e+06	140839	1.55512e+06	753704	360811	2.19884e+06	1.05603e+06	1.9281e+06	301342	2.63702e+06	2.79834e+06	1.7052e+06	5.3457e+06	4.29824e+06	2.58613e+06	976189	575409	2.23662e+06	820151	1.92279e+06	2.60677e+06	7.96313e+06	6.65466e+06	3.06044e+06		2.0102e+06	135841	6.27139e+06	1.99709e+06	3.58949e+06	2.50318e+06
ATXN7																						11918.5									136172		158089	666332		221015						33897.4					103406
ATXN7L3B																			2.75585e+06				3.28346e+06			9.35626e+06				1.18265e+06	8.02371e+06					1.51704e+06			891018	4.54731e+06					2.33734e+06	1.2953e+06
AUH	1.03927e+07	3.76221e+06	1.01041e+07	2.93327e+06	7.33633e+06	1.6458e+06	1.33212e+07	1.02363e+07	5.43305e+06	1.08807e+07	2.86846e+07	1.20543e+07	1.55812e+07	1.17003e+07	5.9557e+06	1.36449e+07	821560	2.48625e+07	1.06048e+07	5.40698e+06	1.62191e+07	1.15142e+07	5.06746e+06	7.33935e+06	4.6977e+06	6.75644e+06	2.31098e+06	1.95851e+06	1.8206e+06	1.41455e+07	1.26218e+06	1.59053e+07	1.50161e+06	2.39161e+07	1.88837e+07	1.38591e+07	1.14008e+07	1.08986e+07	1.39665e+07	1.96383e+06	4.41123e+06	9.10377e+06	1.25125e+07	7.47743e+06	4.69801e+06	2.43538e+07	5.67824e+06	1.29362e+07	1.12003e+07
AUP1	297596	2.30725e+06	2.41864e+06	2.08277e+06	1.48086e+06	2.66628e+06	788859	1.68166e+06	4.21783e+06	1.07407e+06	3.80057e+06	2.02894e+06	4.63093e+06	3.14029e+06	8.52957e+06	6.56772e+06	3.08083e+06	4.97391e+06	5.03462e+06	3.06444e+06	6.21202e+06	8.22527e+06	5.01064e+06	3.89966e+06	802356	1.38417e+06		2.24444e+06	1.87577e+06	2.08268e+07	2.7527e+07	8.01173e+06	1.64025e+07	1.78743e+07	3.29184e+07	3.1529e+07	6.30812e+06	1.94742e+07	4.11881e+06	1.74107e+06	2.81922e+06	6.90785e+06	3.19009e+06	5.00156e+06	3.40463e+06	6.22072e+06	1.19088e+07	9.32149e+06	1.03762e+07
AURKA																															368384	831399	130211		143378	158045		421824			115582
AURKAIP1				562876
AURKB																			836295			86501.6									1.2566e+06	550314				1.38478e+06	2.22804e+06	1.1699e+06									148664
AUTS2																																															204896
AVEN															1.48806e+06	839874	1.11017e+06		1.36539e+06	4.33271e+06	1.20267e+06	889289	1.52456e+06	355668	285037		892086	577105		345336	372203		341299	1.77e+06	1.16762e+06	1.53688e+06	837661		885532		2.14309e+06	2.25249e+06	114951	3.64878e+06	1.04641e+06	2.59239e+06	944083		2.5933e+06
AVIL																	1.46308e+06					157553
AVL9															2.09716e+06	1.2623e+06			3.75646e+06	126504	716315	1.69583e+06	4.41246e+06	2.67903e+06	209471	1.066e+06	1.32452e+06	2.47705e+06	1.06529e+06		374816	3.69209e+06	4.91956e+06		629493	1.58213e+06	550967	5.071e+06	807850	4.81523e+06	1.40846e+06	1.04474e+06	260088	3.26291e+06	6.11771e+06	3.86166e+06	1.79575e+06	2.82552e+06	1.9864e+06
AXIN1																																	133356					838925		386954
AXL	847607	500019	326942		183413	214373	158938		52554.8	483432		113049		271334	108666				110310				423688	61804.6						68634	1.64636e+06	214606	276782	555999	673909	124337					522598	216168				123465	282872	332664
AZGP1	1.82992e+07	2.11862e+07	8.88194e+06	1.2256e+07	9.04749e+06	2.20106e+06	8.23511e+06	1.07811e+07	2.02756e+06	1.22843e+07	4.65759e+06	8.33829e+06	4.80291e+06	1.50851e+07	6.25436e+07	4.00566e+07	5.93367e+07	1.3644e+07	2.29951e+07	4.14555e+07	1.00084e+08	2.27775e+07	1.21614e+07	5.96759e+06	9.97503e+07	1.34942e+07	3.15815e+07	1.62004e+07	5.4026e+07	1.27665e+07	1.29658e+07	4.90697e+07	884634	2.19503e+06	1.61377e+07	1.53552e+07	1.92064e+06	9.56678e+06	5.35541e+07	6.73186e+07	3.18705e+07	2.81515e+07	1.77882e+07	5.51814e+07	1.02934e+08	2.62148e+07	7.76774e+06	8.30507e+07	1.21602e+07
AZI2						142115	101497		447845	476702	4.97549e+07	409865	292278		878320	1.67085e+06	834262	845249	239680	408421	296960	1.46531e+06	1.83638e+07	4.18269e+06	1.2496e+07		618750	517326	203934	103868	2.54406e+06	1.98118e+06	556702		857217		214858	411530	146897			278701	261796	816488			543907	1.76887e+06	1.6026e+06
AZU1	7.98044e+07	8.32194e+07	2.44636e+07	6.62332e+07	1.44883e+08	4.55502e+07	1.90141e+08	3.76341e+07	8.05957e+07	9.94064e+07	1.16159e+08	1.22629e+08	2.95472e+08	1.65129e+08	8.54959e+06	7.61751e+06	2.49874e+08	1.40391e+08	1.94547e+06	4.73905e+07	43149.3	3.47878e+06	203212	1.15183e+07	6.14717e+06	5.9214e+06	6.02838e+08	4.2249e+07	2.30281e+07	1.47808e+06	1.83719e+08	2.24834e+08	463507	1.93811e+07	5.52939e+07	1.05441e+07	5.53684e+07	1.32109e+08	1.23157e+07	8.80285e+08	3.81528e+07		5.33321e+07	2.22386e+07	1.95345e+06	925527	1.13358e+07	1.26666e+07
B2M	4.73012e+08	1.18051e+09	1.74669e+09	8.26043e+08	1.2112e+09	5.64389e+08	8.75205e+08	8.24157e+08	4.5951e+08	2.03338e+09	1.47713e+09	1.01437e+09	1.0772e+09	7.77988e+08	2.06285e+08	5.13729e+08	2.6675e+08	8.32695e+08	1.05666e+09	6.94694e+08	1.32608e+09	2.31234e+08	7.38203e+08	1.15103e+09	5.55795e+08	3.94909e+08	1.02061e+08	5.64746e+08	6.87196e+08	6.87163e+08	9.05386e+08	5.44928e+08	1.37753e+09	8.89786e+08	3.19844e+08	2.42414e+08	9.95063e+08	3.85056e+08	1.05561e+09	7.62473e+08	1.8862e+09	1.46749e+09	1.35996e+09	1.29575e+09	2.63942e+08	2.11486e+08	8.30242e+08	1.27979e+09	1.1765e+09
B3GALNT1																82593.3															943927	176795	235099			491480		2.31028e+06					746161						143380
B3GALT6		541815		142530			568244			592546	545083		1.1698e+06		9.76543e+06	3.7692e+06	1.68416e+06	2.43318e+06	1.92818e+06	1.12396e+06	1.36065e+06	982623	1.88774e+06	1.14647e+07	3.46196e+06	462628		376531		4.49849e+06	3.72182e+06	2.49077e+06	7.12044e+06	4.69045e+06	3.65353e+06	3.78815e+06	2.20454e+06	4.04211e+06	840114	651941	2.02178e+06	1.29497e+06	2.12742e+06	958401	532998	5.24835e+06	1.3601e+06	497715	1.04045e+06
B3GALTL	1.19953e+06	1.55248e+06	720010	841057	1.72136e+06		1.21112e+06	436210	1.5529e+06	129835	1.10095e+06	1.59886e+06	328922	188673	2.04948e+06	3.72041e+06	1.04855e+06	995348	2.03672e+06	1.2532e+06	5.87165e+06	4.4511e+06	635612	621928	1.59579e+06	1.95612e+06	289768		1.28561e+06	3.0611e+06	6.18614e+06	2.49433e+06	4.93483e+06	3.71037e+06	3.04297e+06	6.28701e+06	4.05667e+06	4.01975e+06	1.83373e+06		2.27181e+06	4.2522e+06	5.4427e+06	2.12028e+06	1.8518e+06	2.83876e+06	4.52045e+06	1.79247e+07	2.72159e+06
B3GAT3	1.68938e+06	535003	359232		919482	4.10157e+06	2.60912e+06	1.80586e+06	4.95053e+06	326285		832123	809503	2.81662e+06	1.88371e+07	1.6283e+06	2.12247e+06	6.89606e+06	5.42145e+06	753270	8.26859e+06	1.27718e+07	1.39983e+07	1.04264e+07	1.06881e+07	5.85164e+06	993498	4.2401e+06	6.44051e+06	2.11332e+07	7.39892e+06	5.64571e+06	2.63182e+06	1.10705e+07	1.62175e+07	4.10863e+06	4.00708e+06	3.92897e+06	4.6079e+06	6.42299e+06	1.31856e+06	1.9803e+06	2.7364e+06	1.86487e+06	1.57774e+06	888077	6.71468e+06	2.84435e+06	3.7821e+06
B3GNT2					279112			210995			716331					224075	1.9281e+06	190470		929574		249663								453932	510423	800710	217928	315996	688159	924286	1.14275e+06	735107		1.53271e+06	742474	525574	199544	957585	358317	378654	971062		1.03386e+06
B3GNT3																644724						678627						345291		1.26457e+06	620555	2.28929e+06	379788	1.01177e+06	336805	7.31741e+06		1.26548e+06		275743							334312	1.33897e+06	468714
B3GNT5																																						1.02295e+06		2.22143e+07
B3GNT6																														2.739e+06										128186				1.25277e+06	2.27945e+06		1.67443e+06
B3GNT7															1.58327e+06	1.35942e+06		165181	323071		472255	1.33109e+06	2.96678e+06	986729	5.27376e+06	219337	223597	1.45673e+06		2.14724e+06	527783	605288	4.65436e+06	908903	378789	2.49187e+07	699610	4.18551e+06	534380	6.47128e+06			327277		584238	333570	981225	187821	487472
B3GNT8																1.94606e+07	1.07604e+06		852167		221754		1.93347e+07		6.5809e+06	7.11012e+06		1.54199e+07		226403		2.24038e+07		7.08048e+06	731933	2.03849e+06	2.39401e+06	183874	2.52641e+06						148429	1.54023e+07	2.2631e+06	286749
B3GNT9															301643	291595																317241			407801		217798	643629	198986		1.56427e+06	1.41705e+06					258672
B4GALNT3																		369748												475325		231872	958479	1.59822e+06	266870	456425	402050
B4GALT1															4.35407e+06	6.62945e+06	9.71338e+06	6.21434e+06	123467	3.32932e+06	2.34414e+06	1.71966e+06	4.31706e+06	283792	4.16641e+06	2.99828e+06			5.12175e+06	1.37822e+07	1.05996e+07	6.72412e+07	8.49951e+06	2.05445e+07	2.35186e+07	3.68045e+07	2.78699e+06	2.47821e+07	1.93929e+06	1.40471e+07	7.66524e+06	4.87513e+06	2.47892e+06	3.41039e+07	8.68933e+06	7.31576e+06	4.28733e+06	2.22827e+06	1.00121e+07
B4GALT3															170485		2.06745e+06	577412				653830								346115	2.80264e+06			1.52696e+06	1.30944e+06	2.53959e+06	556830	5.13231e+06		987753		861534	1.26191e+06	599265		134934	596767	310156
B4GALT4																	4.1101e+06	560327				568742									1.16836e+06	608470	2.20524e+06	1.33244e+06	662441	4.12572e+06	1.18249e+06	2.79147e+06	769645	1.59247e+06		667585	571981	457529	558919		1.64019e+06	295605	337095
B4GALT5															1.29872e+06	2.9553e+06	1.67135e+06		653638			300097		2.74343e+06	2.02392e+06	1.44647e+06	1.2847e+06	1.16568e+06	3.57348e+06	3.83094e+06	7.92566e+06	1.15333e+07	212753	1.13102e+07	1.14737e+07	2.37076e+07	3.62824e+06	1.27124e+07	2.83371e+06	2.29528e+07	4.93634e+06	4.0286e+06	4.12391e+06	9.62972e+06	1.49772e+06	1.69445e+06	3.776e+06	2.66041e+06	4.8629e+06
B4GALT7															1.13473e+07	1.72219e+06	658241		1.27994e+06	217605		638548	397143	328163	855469	1.81494e+06		202238	555000	618119	1.66151e+06	1.91068e+07	1.45643e+06	1.99377e+06	7.86191e+06	3.40495e+06	2.22169e+06	1.33039e+06	808650	2.09717e+06	1.98275e+07	1.03056e+07	3.72243e+06	1.48092e+07	714071	1.57469e+06	2.78809e+07		564633
B4GAT1					373838		246899	1.23072e+06	309635		1.35e+06	743690			760303		1.61232e+06	158139	2.6259e+06	1.06959e+06	436365	2.32862e+06	508366	220059		276985	398418	379976	1.35856e+06	770361		1.30238e+06		2.90024e+06	2.25692e+06	1.99809e+06	2.61448e+06	201736	564764			716869	158546	298064		951144	1.74157e+06	616857	207688
B9D1				623567	740821		209220				561203
B9D2																723454																			729271		1.28108e+06
BABAM1	236069	4.46937e+06	1.24318e+06	1.32897e+06	1.38761e+06	1.97122e+06	905153	1.49289e+06	2.03214e+06	1.74334e+06	2.98869e+06	2.63192e+06	2.72794e+06	304987	3.10666e+06	2.89277e+06	1.37138e+06	229765	3.28066e+06		4.08056e+06	4.17095e+06	5.54899e+06	7.94843e+06	2.47434e+06	2.01521e+06	5.65859e+06	3.81947e+06	1.53184e+06	3.70351e+06	3.15668e+06	6.20178e+06	3.81293e+06	2.17282e+06	1.02678e+06	1.59108e+06	2.56034e+06	4.02554e+06	1.29536e+06	3.68687e+06	6.58055e+06	5.48209e+06	2.89803e+06	3.61431e+06	4.01752e+06	2.143e+06	4.43346e+06	3.39523e+06	1.87695e+06
BACE2																797612	1.13242e+06															488800			354989									134735				128616	1.49362e+06
BACH1								76349.3	57568.6		220001		136940		1.34658e+06	586538	85134.6	333680	237664	1.18888e+06	130393	675899	167849			203237	662666	269080		2.75687e+06	1.56578e+06	4.30459e+06	759574	887838	347992		520845	1.16199e+06	496862	279324		536171				544168	1.15799e+06	292204	1.41568e+06
BAD	1.1135e+06		3.60379e+06		892311						1.19872e+06		895898	1.11178e+06	5.45945e+06		3.61744e+06	9.63638e+06		6.46995e+06	7.52134e+06	561483	1.39457e+07	4.28587e+06		3.87719e+06	711259		1.73221e+06	801014	7.07081e+06	7.22226e+06	5.45391e+06	4.26189e+06	2.28473e+06		4.27395e+06	2.21678e+06	1.04625e+06		1.1496e+06	1.85633e+06	1.37208e+06	1.57615e+06	1.87789e+06	6.23052e+06	3.86309e+06		145152
BAG1	683873		1.05704e+06	820653	586465		1.26246e+06		3.12047e+06	299820	1.02029e+06	3.39996e+06		1.04302e+06	4.615e+06	3.06516e+06	6.3173e+06	4.80034e+06	832933	3.46534e+06	1.07196e+06		5.57633e+06	2.78158e+06	1.01242e+07	8.65101e+06	894045	963917	1.80714e+06	4.70811e+06	5.16152e+06	6.62056e+06	5.99941e+06	4.6158e+06	1.79929e+06	3.5593e+06	9.74919e+06	4.05365e+06	2.38443e+06	1.01745e+06	3.46935e+06	4.29796e+06	3.92192e+06	1.38089e+07		5.52039e+06	2.92754e+06	2.24135e+06	6.01359e+06
BAG2	3.12942e+07	2.90054e+07	2.59575e+07	3.45822e+07	5.23577e+07	5.72271e+07	7.01787e+07	5.46831e+07	7.90337e+07	1.06327e+08	5.20959e+07	3.12196e+07	5.56698e+07	5.8229e+07	1.81718e+07	1.93236e+07	2.81041e+07	6.07407e+07	1.58602e+07	3.15198e+07	2.5307e+07	8.06722e+07	2.02398e+07	1.91915e+07	3.30971e+07	1.07994e+07	9.07858e+06	1.61323e+07	7.05954e+06	1.09636e+07	8.53488e+07	5.36232e+07	3.40882e+07	2.20488e+07	4.42394e+07	7.46073e+06	4.23138e+07	7.94802e+07	1.97918e+07	1.37495e+06	3.1601e+07	1.7977e+07	9.04738e+07	4.69948e+07	2.41827e+06	2.49025e+07	1.01162e+07	2.32628e+07	1.9329e+07
BAG3	1.0299e+07	8.06338e+06	8.32427e+06	5.29754e+06	6.41734e+06	1.24086e+07	9.49809e+06	7.07177e+06	1.31146e+07	1.02771e+07	1.73746e+07	1.02638e+07	1.38975e+07	9.35452e+06	2.46177e+07	1.68279e+07	1.22205e+07	1.78684e+07	2.56657e+07	2.98683e+07	1.24495e+07	1.57339e+07	3.47582e+07	2.74406e+07	9.88977e+06	4.97154e+06	1.70578e+07	9.74498e+06	4.19098e+06	7.47035e+07	5.03882e+07	2.44302e+07	1.92762e+07	4.23856e+07	3.31777e+07	1.26241e+07	2.14779e+07	2.93303e+07	3.45843e+07	1.20011e+06	2.73778e+07	1.47905e+07	1.82784e+07	1.36961e+07	2.27873e+07	8.62485e+06	2.91946e+07	1.17696e+07	1.05044e+07
BAG4			321712				118391	181449				234960		328256	952676	1.5121e+06	1.07515e+06	552327			150504	188317	368231	257907			712893		483911	3.08851e+06	1.01446e+07	1.50088e+06	392923	1.58443e+06	2.09845e+06	1.18895e+06	1.1336e+06	1.66175e+06	452801		1.31408e+06		570726	715224			635382
BAG5	5.01859e+06	2.12888e+06	883196	2.13963e+06	4.26248e+06	3.07156e+06	2.94622e+06	3.54816e+06	3.06328e+06	2.98378e+06	6.13407e+06	7.56826e+06	3.71786e+06	3.06766e+06	9.52944e+06	1.39651e+07	4.77133e+06	9.5029e+06	9.33705e+06	6.12665e+06	6.81852e+06	3.85498e+06	3.96682e+06	4.37059e+06	1.01999e+07	9.18105e+06	2.3751e+06	3.11672e+06	2.09364e+06	1.73665e+07	1.10073e+07	1.85217e+07	1.0053e+07	1.19786e+07	2.2798e+07	1.64144e+07	9.18622e+06	1.25452e+07	8.12988e+06	6.13805e+06	1.0035e+07	1.60573e+07	5.16356e+06	4.36151e+06	3.77858e+06	9.14844e+06	9.43838e+06	7.33501e+06	4.86723e+06
BAG6	871655	5.09253e+06	4.65918e+06	2.49958e+06	5.29905e+06	4.18628e+06	7.83105e+06	3.54103e+06	3.8358e+06	2.55027e+06	5.63407e+06	7.75344e+06	8.25318e+06	4.28134e+06	2.31147e+07	2.94951e+07	1.10018e+07	9.46625e+06	1.77459e+07	1.4783e+07	1.60956e+07	2.32505e+07	2.02199e+07	9.47007e+06	1.0629e+07	1.77923e+07	1.16647e+07	2.53539e+07	1.36627e+07	8.62961e+06	4.94942e+07	3.00261e+07	1.76768e+07	8.27348e+06	1.53267e+07	1.5244e+07	1.27288e+07	2.46689e+07	1.98646e+07	1.94071e+07	1.91436e+07	2.15633e+07	1.22297e+07	1.33098e+07	7.69828e+06	2.61664e+07	1.26434e+07	1.82255e+07	1.04652e+07
BAHD1											41919.1																								90276.2
BAIAP2	3.38512e+06	270144	3.28565e+06	961720	3.99507e+06	1.91921e+06	6.36474e+06	4.99484e+06	2.02541e+06	988449	8.16629e+06	1.91651e+06	5.14346e+06	2.20482e+06	6.54238e+06	2.90318e+06	971937	1.20672e+07	591997	1.28316e+06	4.41571e+06	2.56514e+06	1.22948e+07	5.22295e+06	1.93018e+06	2.75698e+06	8.56518e+06	6.71523e+06	1.67872e+06	1.1339e+07	1.3038e+07	3.6331e+06	1.05118e+07	7.02034e+06	7.19832e+06	1.33034e+06	4.84998e+06	6.86911e+06	3.48592e+06	318403	8.78355e+06	3.67651e+06	9.66649e+06	1.28922e+07	2.37809e+06	4.55717e+06	1.19459e+07	8.0946e+06	7.78891e+06
BAIAP2L1	189469		215274								461375		120637		1.08408e+06	593992		3.64211e+06	611342	4.26172e+06	3.99526e+06	7.83248e+06	8.98716e+06	4.35374e+06	969626	673916	6.99e+06	9.81074e+06	6.03525e+06	5.87141e+06	1.26749e+07	1.9856e+06	9.75435e+06	1.05615e+07	7.18898e+06	5.48292e+06	1.05974e+07	1.66166e+07	3.48313e+06	3.88625e+06	2.59635e+06	2.61997e+06	6.34308e+06	4.98719e+06	1.99359e+07	9.02236e+06	2.19567e+07	4.90329e+06	9.35043e+06
BAIAP2L2																			1.6652e+06		1.64175e+06											282176
BAK1		3.18322e+06	6.05086e+06		6.18027e+06	1.09677e+07	5.53478e+06	4.48881e+06	3.89936e+06	7.51732e+06	7.26979e+06	4.92674e+06	1.92284e+06	3.84822e+06	2.99094e+07	2.53416e+07	4.42226e+07	1.34117e+07	2.25981e+06		9.1555e+06	1.39118e+07	8.63407e+06	1.05572e+07	3.95176e+06	5.01002e+06	3.74898e+06	1.55485e+06	9.34591e+06	1.47872e+07	1.21089e+06	1.52936e+07	9.28227e+06	3.0781e+07	1.73234e+07	2.05021e+07	4.79064e+06	4.48266e+06	6.05401e+06	1.41987e+06	4.24961e+06	7.64336e+06		3.90096e+06	1.87522e+06	1.87308e+06	1.10506e+07	1.9433e+07	3.52945e+06
BANF1	6.58055e+08	5.56063e+08	5.08693e+08	3.62668e+08	4.72538e+08	9.68746e+08	4.85465e+08	8.71993e+08	6.80141e+08	9.86557e+08	6.59751e+08	8.60567e+08	7.33005e+08	2.63196e+08	3.05823e+08	1.8008e+08	1.25379e+08	5.15155e+08	8.12396e+08	4.65721e+08	7.03015e+08	4.94479e+08	5.55054e+08	4.92304e+08	7.57989e+08	8.85353e+08	4.32795e+08	6.00732e+08	4.59276e+08	4.87797e+08	9.61135e+08	2.06176e+08	1.76201e+08	4.42397e+08	5.20337e+08	5.38295e+08	6.83073e+08	2.70149e+08	7.35752e+08	1.29291e+08	5.3624e+08	4.12372e+08	1.0374e+09	2.58173e+08	4.68825e+08	5.95415e+08	4.01909e+08	4.08854e+08	4.73893e+08
BANK1																	162567																		383110			68675.7	115033					182544
BANP	221026		165154								284347	458976		538055		340361					494224				570847		176451			529431	627741	3.23344e+06			614920	35694.3		212348							343424		421635		757686
BAP1																														947300	542266			110057	277078	1.70891e+06	57738.3	214138				90074.2				245661	87427.3
BAP18	1.58799e+07	2.35812e+07	3.31844e+07	5.94414e+06	2.37751e+07	3.79161e+06	8.87736e+06	1.80614e+07	9.81463e+06	1.45916e+07	2.02091e+07	4.02087e+07	3.10707e+07	1.18365e+07	1.40743e+07	3.82435e+07	5.58306e+06	1.87852e+07	9.14322e+07	3.26408e+07	5.32171e+07	1.99224e+07	4.25635e+07	3.47964e+07	1.53073e+07	7.04652e+07	5.7236e+07	3.57926e+07	2.02198e+07	4.72701e+07	4.45293e+07	3.17443e+07	2.24199e+07	3.13688e+07	5.61899e+07	1.22524e+08	9.1574e+07	3.9131e+07	2.89888e+07	3.62068e+07	5.23836e+07	4.61735e+07	2.93569e+07	2.14041e+07	2.66237e+07	9.68198e+07	3.4357e+07	3.23423e+07	4.70469e+07
BARD1																																199648												151236
BARX1
BASP1	4.75156e+07	9.88769e+07	6.3177e+07	9.44708e+07	6.26532e+07	1.33643e+08	7.49005e+07	1.12096e+08	1.53133e+08	4.60113e+07	2.99805e+07	3.74848e+07	1.06719e+08	8.3178e+07	1.75224e+08	1.94797e+08	8.17949e+08	1.26744e+08	8.50475e+07	1.04035e+08	1.40212e+08	8.14535e+07	1.98821e+08	4.81705e+08	1.44603e+08	4.95979e+07	1.99961e+08	3.83859e+08	1.33469e+08	9.10296e+07	2.98732e+08	2.31809e+08	5.71757e+07	1.24573e+08	2.28398e+08	8.74291e+07	2.65022e+08	1.31871e+08	2.00783e+08	7.60096e+07	2.08713e+08	2.31331e+08	6.2153e+07	1.75769e+08	8.028e+07	5.98794e+07	2.36525e+08	4.29639e+07	1.06247e+08
BAX	2.72762e+07	2.95987e+07	4.26931e+07	6.32212e+06	1.26155e+07	1.5425e+07	1.87419e+07	2.82531e+07	1.89507e+07	1.77632e+07	2.31883e+07	4.07952e+07	2.25471e+07	1.20594e+07	1.19757e+08	3.76574e+07	1.33619e+08	2.88708e+07	6.11166e+07	5.7628e+07	3.24773e+07	3.26698e+07	1.12846e+08	6.3089e+07	3.55866e+07	7.63637e+07	8.65062e+07	8.49278e+07	8.87349e+07	6.64873e+07	8.58366e+07	4.87868e+07	1.53378e+07	5.59151e+07	3.30517e+07	4.82685e+07	3.85687e+07	6.69648e+07	6.46756e+07	7.70568e+07	3.59757e+07	4.85709e+07	1.14445e+07	3.92262e+07	2.40112e+07	4.53563e+07	8.09101e+07	4.81065e+07	6.91242e+07
BAZ1A		411368	100747				310423	44222.3							310648	862138	247630	679119	268211	96604.8	48091.4	294007	233920	125954		526486	44030.8	667016	201583	4.2838e+06	1.56935e+06	1.92252e+06	679068	857948	1.43007e+06	3.13461e+06	173677	4.59457e+06	133311	949845	464770	685807	211481	286618	634684	1.34833e+06	508487	174922	835252
BAZ1B	1.84224e+06	5.20973e+06	4.45307e+06	2.02695e+06	3.56285e+06	3.31714e+06	3.95128e+06	4.33359e+06	2.38739e+06	2.79064e+06	5.12137e+06	6.13257e+06	4.13358e+06	4.6676e+06	1.22671e+07	9.31117e+06	1.68985e+06	8.97883e+06	1.64094e+06	6.53935e+06	5.11451e+06	4.72305e+06	4.79684e+06	6.71514e+06	9.15997e+06	5.9867e+06	2.12176e+06	3.64529e+06	5.39788e+06	5.98412e+06	3.68449e+06	4.9494e+06	2.03893e+06	5.31385e+06	5.93313e+06	1.06146e+07	7.82837e+06	2.16254e+07	5.00607e+06	4.11463e+06	5.09231e+06	5.95921e+06	7.05577e+06	2.94011e+06	6.91302e+06	5.84555e+06	1.37485e+07	3.65735e+06	2.7694e+06
BAZ2A			166407	31437.9			140660			77705.9	468991			66270	396234			1.22686e+06	126114	70298.8		475894	85697.7	669236	178863	146741	22651.8	129625		2.97966e+06	1.54647e+06	211929	599754	1.19535e+06	281769	13445.5	156892	610172	39614.3	151354	69822.9	280244	2.71549e+06	178373	61209.4	394596	374811	89480.4
BAZ2B															58837.6	266265		1.44498e+06	609374									119808		671920	237362	497708	200891			52747.7	15765.8				130012						925970	133162
BBC3																											414847						281273					667959	1.54196e+07								2.26142e+06
BBOX1																																								150796
BBS1															105797	456994	54930.9	1.03304e+06	265959	1.46759e+06	169311	62436.8			165156			73330.8		668379	657145	590957	404657		441392	604642	1.66886e+06	152886	203371		1.1102e+06	754574	551249	181262	47789.5	671808	124420	1.00224e+06	121641
BBS2	208988				556073			56908.5		84626.6	1.94919e+06	634525	1.54115e+06		1.94936e+06	1.4549e+06	570867		2.08002e+06	26273	109836	861388	1.6851e+06	1.26389e+06	1.09043e+06			1.70621e+06	727866	128124	424943	1.31006e+06	346874	47982.5	122013	306324	636523		513584	474316	206750	122817	894785	370143			2.31246e+06	1.52738e+06
BBS4																47239.7														106989		272391					711791						137414	256619				51891.1
BBS5															150484		487045				159997					165949						533391	240901	677802	102501		252904							152565		480929			167087
BBS7																					59656.1				76427.2					437661	174644		494359				273303				153436	363994		240022			48324.5		140236
BBS9																				9.0694e+06										548144		144624			156046		423121			1.74589e+07	139139			1.43006e+07			1.80121e+06
BBX																40548.4				76233.9	844672										1.02531e+06	348575	64323.4	102479	305151	181837	68967	2.04493e+06		94011						133123
BCAM	4.55988e+08	2.5625e+08	4.20556e+08	2.58952e+08	9.40137e+08	5.06362e+08	1.02664e+09	6.24097e+08	5.46294e+08	5.87041e+08	8.564e+08	6.8207e+08	6.05884e+08	5.9968e+08	2.17597e+08	7.53986e+07	8.31614e+07	3.42075e+08	6.19039e+07	6.24659e+06	2.85896e+07	4.27283e+07	1.4758e+08	7.55108e+07	1.04823e+08	1.00473e+08	2.28701e+07	6.25181e+07	6.25907e+07	6.92695e+07	6.94561e+06	4.40066e+07	1.29645e+07	2.74062e+07	2.47502e+07	5.42087e+07	1.51584e+08	7.49668e+07	3.52362e+07	811908	1.5921e+07	5.15125e+07	2.11867e+08	2.65119e+07	1.50589e+08	6.70364e+07	6.06714e+07	2.73753e+07	8.60668e+07
BCAP29	8.14662e+06	2.42103e+07	4.74093e+07	1.6136e+07	1.94908e+07	3.52686e+07	9.65223e+07	3.2867e+07	3.72616e+07	2.8554e+07	6.74878e+07	2.05458e+07	2.36181e+07	3.35228e+07	6.11032e+06	3.40095e+06	7.60733e+06	5.58013e+06	1.73156e+07	3.60571e+07	2.74942e+07	309691	1.61963e+07	1.88154e+07	7.44006e+06	1.06607e+07	4.18759e+06	3.65235e+07	1.66547e+07	8.04624e+06	2.05476e+07	1.45016e+06	8.95114e+06	1.9365e+07	1.88686e+07	467456	2.7842e+07	3.25096e+06	2.60398e+07	2.3207e+07	3.0657e+07	3.01077e+07	4.7965e+07	7.58251e+06	2.00647e+07	4.27878e+06	4.42239e+07	1.41086e+07	2.53335e+06
BCAP31	1.6802e+08	4.34569e+08	3.93845e+08	2.32895e+08	5.07614e+08	2.64922e+08	3.49903e+08	5.29618e+08	4.94365e+08	3.07331e+08	5.8703e+08	3.27488e+08	4.65066e+08	5.10454e+08	6.63272e+08	6.80875e+08	7.82357e+08	4.16476e+08	4.08026e+08	3.07744e+08	3.96314e+08	3.88569e+08	7.50151e+08	7.59416e+08	3.08889e+08	8.66102e+08	2.4551e+08	2.29228e+08	3.1667e+08	5.4136e+08	3.20019e+08	2.01522e+08	5.81065e+08	4.16379e+08	3.20895e+08	3.22278e+08	1.77501e+08	3.17102e+08	6.30364e+08	2.41826e+08	3.55442e+08	3.10161e+08	9.11843e+08	2.44635e+08	8.76576e+08	3.70946e+08	4.16468e+08	5.00963e+08	3.72721e+08
BCAR1		168867		6.2258e+06	2.65679e+06		1.25603e+06	455922	232450	6.17992e+06	484997	1.33948e+06	1.38763e+06		1.53077e+06	1.10322e+06	916746	338165	828572	1.20867e+06	822069	2.02894e+06	1.43588e+06	283325	183772	367714	3.98033e+06	1.2705e+06	206472	852023	7.06067e+06	2.84931e+06	173693	852390	3.87112e+06	611261	682235	2.19038e+06	1.27884e+06	2.31509e+06	2.20907e+06	898636	344007	2.1301e+06	4.07739e+06	3.50237e+06	2.1561e+06	1.3572e+06	3.66765e+06
BCAR3																						284635					182792				1.00353e+07	318994			164395			136639
BCAS1															130540				179074		102672		1.57997e+06			2.00435e+06	938559					1.4093e+06				191090	266495	131971						6.5728e+06
BCAS2	6.18317e+06	3.08245e+07	2.74871e+07	1.17822e+07	7.49076e+06	1.21355e+07	2.38921e+07	1.08495e+07	2.1669e+07	2.32383e+07	3.06099e+07	2.07371e+07	2.17372e+07	2.58099e+07	3.28591e+07	6.5508e+07	1.57388e+07	3.72252e+07	1.94278e+07	2.99876e+07	1.84146e+07	6.91369e+07	1.72387e+07	1.23435e+07	2.83472e+07	1.94767e+07	1.42913e+07	3.01006e+07	1.53211e+07	1.14887e+08	1.0387e+08	8.18672e+07	5.86574e+07	4.37625e+07	7.61065e+07	8.46685e+07	3.42403e+07	9.46184e+07	1.49239e+07	1.45749e+07	3.65781e+07	3.36095e+07	3.13316e+07	2.35949e+07	1.98532e+07	3.10784e+07	3.02902e+07	2.14235e+07	1.78004e+07
BCAS3		230780	133971		171792		1.81633e+06		138308	131499	4.63766e+06		156718		544188	972198	219769	234089	576229	1.08083e+06	964821	1.21286e+06	1.2705e+06	836463			100211		367982	818957	1.62145e+06	626744	500074	399071	511929	324455	446508	275940	269386	99949.6	698793	393213		195399			669093	118341	284220
BCAT1		2.87677e+06		855155							375553				2.13428e+07	2.23642e+07	3.831e+06		647314	5.46471e+06	5.06797e+06	8.01614e+06	1.66928e+07	1.65878e+07	4.34581e+06	2.3794e+06	6.21927e+06	1.63826e+06	2.58246e+06	2.76823e+06	1.49788e+07	3.32419e+06	2.10263e+06	1.00454e+07	8.15405e+06	800798	6.36476e+06	1.58761e+07	6.16347e+06	2.81908e+06	1.56485e+07	1.2186e+07	422161	1.04669e+06	3.63041e+06	1.26027e+07	3.88767e+06	800332	3.82362e+06
BCAT2	4.69771e+07	1.9445e+07	6.15698e+07	6.97432e+06	2.90268e+07	3.06318e+07	4.07064e+07	3.22024e+07	3.22311e+07	3.32282e+07	5.37945e+07	2.03807e+07	3.0945e+07	2.97933e+07	1.96142e+08	8.5552e+07	3.32977e+08	1.09832e+08	7.03225e+07	2.09046e+07	5.96333e+07	3.66942e+07	5.49818e+07	5.03734e+07	8.55358e+07	9.36427e+07	3.27508e+07	2.96652e+07	9.12661e+07	1.77637e+08	3.17173e+07	4.62481e+07	5.48872e+07	1.10504e+08	7.28178e+07	6.16739e+07	1.54234e+08	4.72356e+07	2.98358e+07	1.89494e+07	3.58609e+07	5.81589e+07	8.08625e+07	3.79611e+07	6.57126e+07	6.57241e+07	6.43918e+07	5.33519e+07	3.24179e+07
BCCIP		1.14684e+06	402779				249801	830996	568215	303519		250628	269362		2.61066e+06	3.80518e+06	961817	2.86628e+06	8.0543e+06	3.4716e+06	1.22831e+06	2.02725e+06	6.85448e+06	2.91063e+06	1.47436e+06	2.72573e+06	1.38705e+06	2.33981e+06	724653	1.44463e+06	7.41529e+06	2.80747e+06	3.37126e+06	1.99233e+06	3.74267e+06	6.60677e+06	5.68398e+06	9.44878e+06	1.45168e+06	1.37254e+07	2.68131e+06	7.28773e+06	2.96442e+06	1.46674e+07	5.50885e+06	5.0686e+06	3.32364e+06	4.93531e+06	5.57295e+06
BCHE	1.27927e+06	2.22307e+06	247269	3.65216e+06	358198	1.08406e+06		1.07164e+06		1.18179e+07	149515	534772	3.93931e+06	1.08998e+06	219165	599070	282859								619356				206827	72631.9									549867	1.53998e+06	137939		408092
BCKDHA	6.38822e+06	1.46757e+07	1.67527e+07	8.70697e+06	6.38165e+06	1.34789e+07	1.16243e+07	1.34031e+07	9.0515e+06	2.16926e+06	1.83483e+07	1.56785e+07	1.64171e+07	1.56153e+07	3.84291e+07	2.72258e+07	2.23086e+06	4.11249e+07	2.96207e+07	1.86902e+07	5.99574e+07	2.05837e+07	2.43427e+07	1.23561e+07	2.05294e+07	2.31703e+07	4.98335e+06	3.10591e+06	1.48675e+07	1.78573e+07	8.61295e+06	3.16812e+07	2.69004e+07	4.09227e+07	3.54396e+07	2.47157e+07	4.48309e+07	1.00007e+07	1.51605e+07	8.42294e+06	9.97e+06	1.66814e+07	4.50664e+07	5.81037e+06	1.26612e+07	2.25354e+07	1.73378e+07	1.25878e+07	1.00859e+06
BCKDHB	8.6145e+06	3.95999e+06	6.42385e+06	688982	2.08288e+06	1.1322e+07	1.16129e+07	1.16575e+07	2.50903e+07	1.12278e+07	1.56903e+07	2.63933e+06	5.74103e+06	2.14831e+06	5.96302e+07	2.62281e+07	1.04352e+07	1.47889e+07	1.3137e+07	7.91635e+06	3.61005e+07	1.27598e+07	2.32197e+07	1.95872e+07	1.89672e+07	1.81824e+07	3.77765e+06	4.1463e+06	2.00354e+07	2.42785e+07	7.16838e+06	1.53968e+07	1.41418e+07	2.47832e+07	2.69487e+07	1.93714e+06	4.81045e+07	1.48245e+07	1.2407e+07	6.9053e+06	1.89305e+07	2.63087e+07	8.89079e+07	1.06364e+07	1.03793e+07	4.44369e+07	9.5334e+06	2.28435e+07	1.88047e+07
BCKDK	2.97843e+06	1.00261e+07	8.7149e+06	5.58401e+06	2.71579e+06	4.35391e+06	8.13626e+06	1.10404e+07	8.21905e+06	7.19219e+06	1.06052e+07	8.29432e+06	5.92534e+06	4.63581e+06	2.90501e+07	3.51944e+07	1.876e+07	1.57899e+07	1.03762e+08	1.92283e+07	3.37514e+07	6.00014e+07	1.1707e+07	9.96576e+06	1.60869e+07	8.36008e+07	4.56181e+06	1.18046e+07	1.11147e+07	2.49974e+07	3.04025e+07	1.37558e+07	1.74355e+07	3.28382e+07	3.23171e+07	2.65811e+07	1.71146e+07	3.09187e+07	9.87454e+06	1.22062e+07	6.97764e+06	1.87944e+07	8.51246e+06	2.88355e+06	7.83174e+06	1.58864e+07	1.6183e+07	2.34315e+07	5.52666e+06
BCL10							618250			256308			581118		1.27918e+06	2.52355e+06	294514				808664	1.64969e+06	7.99722e+06	7.58384e+06	1.09259e+06	1.25292e+06	4.5916e+06	1.48899e+07	2.63084e+06	1.95836e+06	7.15824e+06	1.37157e+06	5.88426e+06		4.11178e+06			2.56746e+06	5.91156e+06	6.77538e+06		2.14004e+06		767771	9.10101e+06	3.03129e+06	4.48019e+06		693575
BCL11A																	1.91549e+06													35764.4		77116.4
BCL11B																59853.8														61790		429031		4.53675e+06
BCL2		1.7332e+06		2.30568e+06		4.38078e+06	2.31636e+06	4.45912e+06	5.9447e+06	1.85291e+06	3.81465e+06	947069	2.63886e+06	6.0991e+06	710642	3.9718e+06	1.17749e+07	1.19502e+06				431156			906460	2.86234e+06			1.2178e+06	1.40771e+06		2.96281e+06		3.69485e+06	4.97468e+06		4.29012e+06	871042			579610	1.24115e+06	2.09853e+06	1.48545e+06	435471	2.19844e+06	1.52062e+06	2.03966e+06	454121
BCL2L1	791711	915222	3.76563e+06			712995	453014		3.72382e+06	3.08884e+06	2.28744e+06	6.663e+06	5.48699e+06		3.30467e+06		2.88901e+06	6.04067e+06	2.93844e+06	2.33224e+06	1.09724e+06	5.91396e+06	2.97416e+06	3.04262e+06	3.53659e+06	2.71164e+06		4.41189e+06		3.34652e+06	2.82264e+06	858586	3.73552e+06	5.68301e+06	3.69908e+06		4.54144e+06	6.922e+06	1.95647e+06		4.06843e+06	1.80185e+06	6.35892e+06	1.36538e+06	8.53281e+06	5.36524e+06	2.20458e+06	1.2126e+06
BCL2L11																	4.8713e+06	787829													1.34871e+06		527155	515373				3.66012e+06				1.37159e+06				392928	344434
BCL2L12									151804	106629	415861		230492			192887		695049													2.86697e+06	224237													220530				334951
BCL2L13	1.3798e+06	3.59328e+06	9.13995e+06	1.0169e+06	3.13924e+06	2.98288e+06	4.32638e+06	4.0836e+06	2.25356e+06	4.21061e+06	6.10468e+06	4.12435e+06	3.9589e+06	5.19746e+06	2.73345e+07	1.13179e+07	2.46795e+07	1.57043e+06	9.35482e+06	6.29267e+06	1.19687e+07	6.12924e+06	1.9105e+07	1.5468e+07	1.07704e+07	1.08307e+07	1.05482e+07	9.29178e+06	8.27978e+06	2.10964e+07	1.77664e+07	2.53132e+07	1.5815e+07	6.79794e+06	1.00345e+07	4.94464e+06	2.25838e+07	1.3365e+07	2.38799e+07	2.54746e+06	8.13763e+06	1.26143e+07	1.28261e+07	1.25102e+07	7.56473e+06	3.16089e+07	2.34679e+07	1.80931e+07	1.64624e+07
BCL2L15																				2.00196e+06	3.07934e+07	1.12321e+06					2.08232e+07	1.04487e+06	1.37086e+06	6.27792e+06		8.19755e+06	842219			3.73395e+06	2.33517e+06	1.87679e+06	1.32846e+06	1.71657e+07	6.48177e+06	1.65018e+06	1.74278e+06	2.31887e+07	7.62758e+06	4.26512e+06		4.6324e+06	2.69495e+07
BCL2L2															601089	1.08151e+06							668839	1.27216e+06	1.17153e+06					461986				308590				1.05371e+06	413633	646244							1.71757e+06		1.53798e+06
BCL3															205825			2.06415e+06		418664	162064	1.052e+06	439096		150345					304511	2.17398e+06	629809	90586.8	2.91054e+06	1.3916e+06	481942	278007	1.67004e+06		349911				146485			466190		205537
BCL6											113760			96047.4
BCL7A																																										381138
BCL7B														2.44667e+06																	1.11252e+06	434075			1.00491e+06				996684		1.3501e+06				4.28959e+06	1.79788e+06
BCL7C	1.44461e+06	2.68878e+06			1.80552e+06	1.38555e+06		551290	2.24897e+06	916161	734387	2.34775e+06	2.25004e+06		4.32726e+06	3.68126e+06	3.26403e+06	8.63441e+06	2.41769e+06	5.78211e+06	1.20221e+07	8.10693e+06	2.57718e+06	3.9066e+06	1.085e+07	5.9813e+06		3.91156e+06	6.2089e+06	2.5134e+07	1.07601e+07	9.87095e+06	9.07626e+06	8.328e+06	8.09993e+06	2.45421e+07	6.34617e+06	2.67513e+06	2.59941e+06	1.30688e+06		7.82465e+06	4.33053e+06	6.67854e+06	6.45563e+06	1.00049e+07	8.60026e+06	6.03941e+06	8.77987e+06
BCL9																					199197	25277.7	257046					57235.8			58952							54937.8	69218.5		31916.4		2.42988e+06	55298.7
BCL9L		169288					227153									232526		203884	434444	324255	208519	416844	357597	361040				302686		182954	1.06219e+06	108841			715153	1.74184e+06	85706.2	155898	320732	61881.6	210469	126915	72103.5	109550	339181	200805	212403		233219
BCLAF1	9.23604e+06	2.21253e+07	2.33649e+07	9.26102e+06	3.10735e+06	1.07846e+07	1.55061e+07	1.72364e+07	6.20276e+06	5.50105e+06	1.51661e+07	1.56258e+07	1.13381e+07	1.59312e+07	4.18132e+07	5.19913e+07	1.48504e+07	1.75212e+07	1.9072e+07	3.44394e+07	6.9666e+07	3.72286e+07	3.34293e+07	2.17963e+07	3.44849e+07	1.2372e+07	1.11104e+07	2.46556e+07	1.07157e+07	8.51353e+07	5.76924e+07	3.86909e+07	3.11084e+07	3.62124e+07	5.85226e+07	5.58009e+07	2.87747e+07	3.16761e+07	1.86422e+07	3.20694e+06	2.237e+07	3.55392e+07	4.12669e+07	2.64308e+07	8.1697e+06	2.41982e+07	2.46541e+07	1.41494e+07	2.48937e+07
BCOR																15831.8						64359.7								155865	19477.3	102163		264904	341082	598814				311086									18819.4
BCR	155924	218070	55118.1	77660.3	248192		439073				381651	813105	609261		1.69766e+06	4.94104e+06	1.38644e+06	1.08631e+06	1.64911e+06	2.20725e+06	906972	2.00826e+06	1.85731e+06	1.99665e+06	1.46779e+06	1.3419e+06	1.6748e+06	1.63061e+06	904690	2.41255e+06	2.65634e+06	4.58834e+06	4.25142e+06	1.97569e+06	3.37372e+06	2.69338e+06	882825	1.37105e+06	2.86273e+06	1.10558e+06	2.15952e+06	1.12308e+06	2.42782e+06	1.97304e+06	1.92422e+06	1.2088e+06	6.01966e+06	3.73546e+06	3.97466e+06
BCS1L	788383	2.04289e+06	2.91945e+06	3.29902e+06	7.05875e+06	59558.8	1.03622e+07	5.54704e+06	1.95664e+06	6.27833e+06	1.21593e+07	4.60215e+06	9.60888e+06	6.71353e+06	1.51399e+07	1.17142e+07	1.65408e+07	8.09934e+06	4.96608e+06	1.50725e+06	1.29334e+07	1.15405e+07	8.66596e+06	7.23715e+06	8.32902e+06	2.55566e+06	4.30209e+06	5.83769e+06	3.85352e+06	1.93322e+07	1.036e+07	1.95389e+07	6.45694e+06	1.4644e+07	2.33673e+07	1.63823e+07	2.43053e+07	1.36666e+07	3.51937e+06	6.03966e+06	6.04462e+06	5.02104e+06	1.19051e+07	3.77524e+06	1.00079e+07	1.8378e+07	1.70977e+07	8.1837e+06	2.14625e+07
BDH1		263403	3.96565e+06		625192	1.66225e+06	5.89217e+06	6.11543e+06	1.60032e+06	2.00623e+06	662007	1.98369e+06	3.91414e+06	1.3135e+06	5.19844e+06	1.01291e+07	6.22577e+06	9.60038e+06	5.93805e+06	7.42669e+06	2.10173e+07	3.31824e+06	5.32127e+06	1.33363e+06	9.82673e+06	4.22006e+07	514928	6.48489e+06	5.68858e+06	2.1598e+07	1.45319e+07	1.42986e+07	2.64287e+06	2.6447e+06	8.51784e+06	6.62448e+07	3.11386e+07	1.36221e+07	1.37762e+07	3.45909e+06	5.27756e+06	1.54209e+07	2.52615e+07	1.72732e+07	1.48083e+07	1.30712e+07	9.41747e+06	2.03438e+07	1.56036e+06
BDH2	2.64325e+07	1.07273e+07	5.55822e+06	4.84068e+07	9.75735e+06	6.43835e+06	9.67166e+06	1.76296e+07	624613	1.62193e+07	7.17516e+06	2.24527e+07	1.53687e+07	7.93876e+06	1.88191e+07	2.24076e+07	3.07232e+07	4.38723e+06	1.99643e+07	2.26239e+07	1.02565e+08	1.81769e+07	2.52272e+07	1.66267e+07	4.12669e+07	1.54117e+07	8.66213e+06	3.50341e+07	2.47496e+07	1.62185e+07	1.22493e+07	3.64792e+07	3.51462e+06	3.25684e+07	1.08875e+06	1.2726e+07	7.05677e+07	1.22687e+07	2.72958e+07	7.57397e+06	2.53334e+07	2.07474e+07	1.02194e+07	2.30554e+07	1.31599e+07	2.00372e+07	6.71963e+06	6.59165e+07	4.6678e+06
BDKRB2																																398086
BECN1	1.26038e+06	1.56851e+06		316276	398728	1.12019e+06	1.48532e+06	2.45393e+06		1.59862e+06	812541	560051	2.39942e+06	290514	3.06572e+06	5.52816e+06	3.20192e+06	2.75926e+06	2.6169e+06	386380	997852	1.09641e+06	964841	1.98415e+06	1.51531e+06	2.00956e+06	616506	735803	2.95567e+06	561383	1.99556e+06	2.03736e+06	4.98679e+06	1.24077e+06	3.18186e+06	548585	807296	1.28471e+06	1.75624e+06	1.84766e+06	5.93175e+06	695935	857614	1.21153e+06	800039	441505	488356	341027	8.82873e+06
BEND3															78725.7	557221	199187				88888.8							688394		277839	239458	1.41242e+06	321461	663890	387221	1.02795e+06	218451	392148						102195		187068	39750.2		151040
BEND7																						415924						1.55008e+06									864061						3.62773e+06
BET1	9.01793e+06	8.63511e+06	1.8357e+07		1.62335e+07	9.61613e+06	3.77106e+07	1.49195e+07	2.7952e+06	1.31254e+07	1.50358e+07	2.4031e+06	1.29188e+07	4.78747e+06	7.15316e+07	5.70168e+07	1.48573e+08	2.06127e+07	4.22057e+06	9.89277e+06	2.11281e+07	1.24815e+07	3.06148e+07	3.8389e+07		1.65346e+07	2.79106e+07	2.69217e+07	3.74099e+07	1.40895e+07	1.14351e+08	6.54528e+07	1.76271e+07	1.94347e+08	1.08415e+08	7.7904e+07	2.59279e+07	5.69984e+07	3.84968e+07	1.03596e+08	3.23557e+07	1.49656e+07	5.63039e+07	2.9634e+07	7.89888e+07	3.32859e+07	4.66223e+07	4.3811e+07	3.54856e+07
BET1L		1.77584e+06	2.59331e+06		4.78569e+06		5.13086e+06	4.94099e+06	858872	1.63815e+06	8.89074e+06	1.15698e+06	2.71198e+06	3.15652e+06	2.0527e+07	7.53018e+06	2.40581e+07	1.61926e+07	4.92163e+06	296713	3.23519e+06	1.48053e+07	1.53271e+07	1.38892e+07	2.44058e+07	2.49682e+07	1.53518e+07	1.11298e+07	6.52969e+06	3.20058e+07	2.43562e+07	1.87935e+07	2.91869e+07	5.12511e+07	2.68739e+07	2.72736e+07	8.72101e+06	1.31545e+07	2.24772e+07		1.76223e+07	1.40449e+07	9.77317e+06	1.97704e+07	1.0623e+06	1.28631e+07	1.50304e+07	6.34725e+06	7.10081e+06
BGN	1.80336e+09	1.68962e+09	1.98357e+09	1.51403e+09	2.27489e+09	5.48227e+09	3.7412e+09	4.0494e+09	3.29255e+09	2.71684e+09	3.13019e+09	3.83544e+09	2.7828e+09	2.00221e+09	9.41572e+08	1.96197e+09	4.25763e+08	2.95463e+09	5.87059e+08	8.95542e+08	3.89894e+08	1.21036e+09	4.31954e+08	5.00578e+08	9.32495e+08	6.52503e+08	3.89438e+08	3.94121e+08	8.15483e+08	1.62175e+09	9.20926e+08	8.33646e+08	4.13312e+08	5.42722e+08	9.17186e+08	7.81069e+08	9.24858e+08	5.54517e+08	5.24525e+08	5.00525e+08	1.02414e+09	6.56746e+08	2.40806e+09	4.16244e+08	2.65607e+08	4.76585e+08	4.49576e+08	1.23125e+09	4.76297e+08
BHLHA15																																884405		7.92538e+06	1.15519e+07			3.53637e+06			569827	1.93615e+06		950424		1.20373e+06
BHLHE40																533781	347968													239420	282446			1.20658e+06	2.06202e+06	1.18803e+06			160722	665998			410201	113238			370176
BHLHE41																505643
BHMT																																									1.11546e+06							364088
BHMT2																																			3.00933e+06
BICC1															126081	212861			383691	1.39652e+06		63256.2	409535	310388								98416.3	193588		153372						248168	56646.8					207752	837520
BICD1	54882.3	133579	36921.1				106449	97190.3			193822	69461.3	180569	573785	153161		156203	32583.1		251168				568779	139166			493382		93637.3	464205	234121	617659	255599	444494		1.35362e+06	383226	139604		279876	410843			158837	197586	358324	138590	82310.1
BICD2	465974	816025	1.13146e+06	739045	783551	200268	1.77876e+06	1.57875e+06	1.73436e+06	343172	855350	2.49778e+06	2.40196e+06	1.38207e+06	2.9917e+06	2.90741e+06	1.90456e+06	1.89545e+06	845238	3.28573e+06	979281	3.26577e+06	2.17508e+06	2.16343e+06	1.16933e+06	1.15361e+06	1.80974e+06	1.99386e+06	2.41649e+06	3.3639e+06	5.74379e+06	2.02289e+06	3.24081e+06	3.33545e+06	3.62337e+06	518605	2.75366e+06	1.62651e+06	1.40135e+06	786410	2.8126e+06	1.89127e+06	1.11561e+06	3.82645e+06	1.32169e+06	1.80074e+06	1.53091e+06	938793	2.67508e+06
BID	3.05094e+06	8.30624e+06	2.67514e+06	6.42719e+06			2.57206e+06		1.59296e+06	1.72529e+06			2.80764e+06		1.46021e+07	6.83269e+06	1.30051e+07		1.18164e+07	8.59584e+06	6.0378e+06	1.85711e+06	1.89257e+07	1.59148e+07	3.94461e+06	4.25056e+07	3.42765e+07	2.68896e+07	2.00783e+07	3.5975e+06	2.73944e+07	1.0866e+07	829004	1.12729e+07	1.71208e+07	2.2488e+06	6.26396e+06	3.00336e+07	1.13511e+07	9.71167e+06	2.5615e+07	1.71276e+07	4.47209e+06	6.46895e+06	3.04489e+06	7.52186e+06	2.76065e+07	4.4854e+06	2.23589e+07
BIN1	260001	3.75382e+06	4.63331e+06	6.39562e+06	2.63133e+06	2.37883e+06	2.03181e+06	4.96634e+06	2.18222e+06	2.04503e+06	1.87993e+06	8.50625e+06	2.78264e+06	1.68723e+06	1.43365e+07	5.23544e+06	8.03728e+06	1.14956e+06	7.17591e+06	3.82644e+06	4.83158e+06	3.57629e+06	5.91479e+06	6.83144e+06	3.79203e+06	8.93785e+06	1.05374e+07	6.6732e+06	1.14438e+07	3.55157e+06	8.3216e+06	1.38442e+07	1.86254e+06	3.75358e+06	5.6448e+06	3.28921e+06	6.55722e+06	5.98268e+06	1.2176e+07		1.26782e+07	1.15278e+07	4.12391e+06	4.2992e+06	1.02597e+07	1.67125e+07	1.179e+07	9.16338e+06	1.00939e+07
BIN2	1.32735e+06	1.91347e+06	595428	561948		461295	422502	833877		231914		2.11306e+06	1.56308e+06	275057	2.74719e+06	6.84337e+06	1.65175e+06	882012	1.1316e+06	591939	1.17547e+06	1.07885e+06	3.76187e+06	1.47207e+06	2.12935e+06	1.31086e+06	9.04087e+06	2.91192e+06	2.9717e+06	1.10484e+06	4.50275e+06	3.91568e+06	1.13061e+06	5.50621e+06	4.68626e+06		3.12726e+06	6.2471e+06	4.04876e+06	4.12249e+06	2.47712e+06	4.61939e+06	718368	1.08006e+06	3.01661e+06	5.11892e+06	978997	2.28927e+06	1.59776e+06
BIN3		1.7739e+06			3.1279e+06		642242	1.74711e+06	1.72511e+06		2.31014e+06	2.3682e+06	3.52294e+06	1.69173e+06			277702	1.38919e+06		368285	1.48273e+06	275523	245864	316591	577873	286323	1.15398e+06			2.22354e+06	1.40883e+06	1.99158e+06		1.27982e+06	1.10276e+06		1.90336e+06		2.43837e+06			354375	586320		4.686e+06	6.95211e+06		441761	772998
BIRC2															161700	157426		204277	167334				284180							472773	899443	273429	465043		472261			123522		232952		174268		214524		576999	126690
BIRC6		65596.6	779157		23190.9	15178.5	59553.2	297606	30782.9	37758.3	120739	126315	109009	64849.8	278673	478286	845257	62192.8	108880	214042	510204	963879	447844	295258	49084.2	607247	264037	536303	692666	221832	476874	1.22945e+06	1.06862e+06	1.5737e+06	459058	354016	428099	1.24393e+06	1.86993e+06	1.39795e+06	678191	1.45099e+06	335631	1.1553e+06	396001	1.39115e+06	900127	562058	3.37721e+06
BIRC8															301229		866576
BLM															1.05319e+06	1.46565e+06	557065	1.17974e+06	965267	688091	390678	1.54277e+06	1.20682e+06	726655	1.2146e+06	1.28254e+06	1.13407e+06	3.00443e+06	2.18016e+06	988059	652538	688822	823044	56147.2	1.49897e+06		741044	754411		1.04314e+06	1.78433e+06	2.15779e+06	864068	2.01812e+06	817818		1.4096e+06	907335
BLMH	8.41555e+06	6.68402e+06	5.8934e+06	5.0163e+06	3.05581e+06	2.55064e+06	3.53503e+06	4.08736e+06	343106	9.34923e+06	3.56338e+06	937890	3.65184e+06	4.38539e+06	1.0002e+07	1.75643e+07	3.30055e+07	1.76807e+06	1.04309e+07	1.18256e+07	1.45046e+07	1.49944e+07	9.70603e+06	6.11182e+06	1.53711e+07	1.31268e+07	3.16846e+06	5.51242e+06	1.28152e+07	2.12046e+06	1.64575e+07	2.56161e+07	6.87046e+06	8.5826e+06	4.14273e+06	3.75266e+06	1.93042e+07	1.43842e+07	1.39906e+07	826072	1.75726e+07	1.39015e+07	2.50522e+06	9.67326e+06	2.25303e+06	1.32625e+07	9.02575e+06	1.33033e+07	5.74129e+06
BLNK																353570															59291.5	292416		46833.8							1.32511e+06		187758	232605				316792	578205
BLOC1S1	3.66774e+06	5.74144e+06	6.65688e+06	5.64962e+06		3.37214e+06	2.15843e+06	1.39987e+06	9.34269e+06	2.63448e+06	3.8585e+06	5.24515e+06	8.80912e+06	4.08877e+06	1.37372e+06	5.89578e+06	1.5104e+06	4.21609e+06	9.51806e+06	7.11788e+06	1.34659e+07	3.94539e+06	8.59545e+06	7.00109e+06		7.99846e+06	4.69007e+06	2.49718e+06	3.07826e+06	1.87093e+07	2.57212e+06	1.32927e+07		1.03786e+06	1.29543e+07	7.90954e+06	3.18957e+06		2.05838e+06	7.05556e+06	1.34365e+07	7.11508e+06	6.98494e+06		2.53359e+06	7.00067e+06	9.69727e+06	6.74992e+06	1.655e+06
BLOC1S2	1.20936e+07	2.00123e+07	2.08888e+07	1.22064e+07	1.40033e+07	7.61841e+06	4.96976e+06	1.33858e+07	1.75171e+07	8.62161e+06	1.24687e+07	2.29757e+07	2.07904e+07	2.07714e+07	1.20074e+07	4.04126e+06	2.43143e+07	2.35612e+07	1.8247e+07	1.28513e+07	1.30914e+07	7.54356e+06	3.18077e+06	1.08414e+07	1.82515e+07	1.00807e+07	9.22511e+06	1.9663e+07	1.64948e+07	5.43013e+06	2.97575e+07	9.62321e+06	1.47498e+07	3.1687e+07	4.31217e+07	2.02109e+07	1.21251e+07	2.18901e+06	1.56486e+07		3.61664e+07	2.55288e+07	7.29916e+06	2.19645e+07	2.33225e+07	2.24444e+07	2.74483e+07	1.10763e+07	2.09966e+07
BLOC1S3	4.33541e+06	4.1496e+06	4.50725e+06		3.24187e+06	3.74571e+06	4.39248e+06	3.74787e+06	2.17747e+06	740992	387295	598818	1.48803e+06	2.51759e+06	697087	3.83835e+06	797411	5.04433e+06	6.15042e+06	6.57446e+06	5.50575e+06	4.68428e+06	4.16004e+06	3.73065e+06	1.13557e+06	1.45861e+06	1.44505e+06	7.44925e+06	4.49469e+06	4.36567e+06	1.46406e+06	2.45965e+06	530365	5.80825e+06	583925	2.82913e+06	4.33883e+06	1.0974e+06	9.54764e+06		1.20071e+07	1.03185e+07	543753	4.29218e+06	3.5557e+06	2.13978e+06	7.9989e+06	552341	5.51379e+06
BLOC1S4															5.37033e+06	3.52835e+06	2.8968e+06	2.20576e+06	7.75242e+06	3.73092e+06	6.73236e+06	1.7141e+06	1.59797e+07	1.51791e+06	3.37629e+06	864015	1.8572e+06	456916	1.60939e+06	3.68229e+06	2.45052e+06	1.57366e+07	1.97416e+06	959847	407367	276402	5.24351e+06	6.67405e+06	2.84729e+06	1.11016e+06	5.43922e+06	286953	429487	1.44688e+06	1.51911e+06	1.85712e+06	2.98563e+06	1.18885e+07	3.18764e+06
BLOC1S5		1.8968e+06	2.79781e+06	1.77617e+06		2.30618e+06	2.05676e+06	543422	2.32459e+06	1.56435e+06				1.59894e+06	937196	364358		4.3755e+06	6.52179e+06	5.21141e+06	2.617e+06	1.11628e+07	5.99079e+06	9.29576e+06	9.1278e+06		7.4772e+06	4.04507e+06	2.60756e+06	1.22086e+06	1.48802e+07	1.83484e+06	2.6831e+06	4.87536e+06	5.1854e+06	1.29914e+06	4.52504e+06	4.53115e+06	6.61212e+06	660034	7.93712e+06	9.33243e+06	4.02561e+06	4.16363e+06	4.20925e+06	6.15244e+06	1.18987e+07	9.54402e+06	1.1297e+07
BLOC1S6									996078		1.41128e+06	536766			5.76911e+06	4.82452e+06		3.23175e+06	1.18996e+06	3.92572e+06	4.58156e+06	5.22401e+06	4.80859e+06	3.98612e+06	2.46168e+06	981239	5.05637e+06		2.72468e+06	4.83619e+06	9.50055e+06	1.32395e+07	5.84593e+06	2.47463e+06	9.47036e+06	4.51977e+06	6.24544e+06	7.68817e+06		3.89967e+06	7.5596e+06	1.07269e+07	3.41527e+06	2.98284e+06	3.2176e+06	9.99644e+06	7.19948e+06	5.11239e+06	6.18596e+06
BLVRA	1.78824e+07	2.82191e+07	3.19305e+07	2.04106e+07	1.03107e+07	9.22263e+06	1.47865e+07	1.72174e+07	4.70435e+06	2.09285e+07	7.31949e+06	2.14034e+07	2.13335e+07	1.18071e+07	1.01516e+08	7.07299e+07	2.81987e+07	3.6153e+07	1.51491e+08	1.82284e+08	2.05456e+08	1.34135e+08	1.53786e+08	1.13735e+08	1.28804e+08	9.32924e+07	4.58348e+07	1.26167e+08	1.58758e+08	5.90856e+07	1.64199e+07	4.87291e+07	1.23246e+08	3.95447e+07	1.53024e+07	3.2788e+07	6.16597e+07	8.04103e+07	9.70962e+07	1.28744e+08	1.01566e+08	7.43793e+07	8.18653e+07	8.76552e+07	1.6006e+08	2.31917e+08	1.26919e+08	1.12057e+08	9.84564e+07
BLVRB	2.86228e+08	3.09333e+08	3.47336e+08	4.32116e+08	1.68423e+08	1.06897e+08	1.95938e+08	1.8174e+08	5.1096e+07	6.95408e+07	8.07488e+07	5.87825e+08	4.79959e+08	1.70254e+08	2.66388e+08	2.82101e+08	8.41185e+07	1.47599e+08	1.04274e+09	3.85066e+08	9.32691e+08	4.86924e+08	3.68319e+08	2.34591e+08	5.84639e+08	6.62918e+08	3.00919e+08	5.05381e+08	6.23165e+08	3.02057e+08	3.71107e+08	2.86695e+08	3.99623e+08	1.56766e+08	1.89014e+08	2.41721e+08	2.62389e+08	3.73191e+08	5.5468e+08	4.57797e+08	2.26167e+08	5.46221e+08	1.37632e+08	6.04885e+08	4.98102e+08	6.39302e+08	8.37363e+08	5.53819e+08	8.18762e+08
BLZF1															929206																679757			143193						184232	150945			162965
BMI1			1.58568e+06		2.36806e+06		1.92293e+06	440036	2.95536e+06		987655				912955	4.75367e+06	3.61107e+06	3.86807e+06	4.50444e+06	572583	620384	752964	5.2673e+06	5.87833e+06	1.38573e+06			2.93268e+06		3.65001e+06	2.42665e+06	1.90155e+06	7.48658e+06	4.48683e+06	8.08755e+06	455454	1.42961e+06	478873			3.47747e+06	2.93144e+06	1.82947e+06	1.38727e+06		2.98425e+06	2.19704e+06	2.04336e+06	2.04365e+06
BMP1															118101	304818				209178		763371					223164				2.13307e+06	260509	427282	70328.3	1.23678e+06	609516		957000	81271.4	3.42786e+06	284865	473285		54266.9			266556	117360	73358.4
BMP2	3.36876e+06		3.07144e+06				1.11107e+07	469719	2.92385e+06	1.10114e+06	4.38918e+07	5.45449e+07	270685
BMP2K	556413	1.68362e+06	1.2499e+06		1.72701e+06	412694	1.6442e+06	952803	1.01423e+06	421634	1.77684e+06	254809	3.69863e+06	1.37e+06	2.46915e+06	4.17128e+06	1.86228e+06	1.17861e+06	587197	1.33131e+06	1.32392e+06	1.49534e+06	930509	1.7179e+06	1.96036e+06	570268	1.2052e+06	1.20483e+06	717359	1.09205e+06	4.09303e+06	2.50945e+06	2.27032e+06	5.04536e+06	3.12419e+06	463356	1.60134e+06	1.65373e+06	2.33149e+06	541084	2.57597e+06	2.18725e+06	585679	814066	1.99211e+06	1.74174e+06	2.74967e+06	2.78219e+06	1.53527e+06
BMP3			967323		390727		523535				1.27092e+06	639134		133726	3.01519e+06		1.98085e+06				2.26566e+06			565759	5.06738e+07					2.81303e+06					2.30134e+06	2.91772e+06	3.81308e+06	263610				399480	5.30829e+06		442309		146560		1.38949e+06
BMP4	626360						146112	316331				336680
BMP5		173834	945184			2.48195e+06	1.67876e+06	1.03048e+06	450696	181613		1.14873e+06	1.68773e+06	271913				816653			2.52841e+06	1.15115e+06	375256	282032	1.01539e+07									938728	989550		221407		1.19514e+06	227611							316300
BMP8A																						423170			1.09154e+06	654652	1.1194e+06			258291			277164	129753	705716	7.43176e+06			295546								237091	196980	263542
BMPER	671907		616396		2.20261e+06	734549	2.4143e+06	556925	462337	3.64223e+06	1.02247e+06	3.22205e+06	802594	114680				746483				167334											633572					92376.4						3.22144e+07
BMPR2	173691	130554	209820		2.10543e+06	79727.6	1.11291e+06	80404.1		344820	1.72636e+06	242995	629869	1.63025e+06	158782								102208								102394	125806	70800.9	379528	73404.6	226924	146996		33197.1		176266	179008					792067		97001.8
BMS1			181878			85811	464991	640515	1.13053e+06	195024	445660			129511	1.06707e+06	1.57258e+06	811940	2.5705e+06	419011	177141	80878.5	1.503e+06	569915	178955	799069	397796	161424	1.93446e+06	864611	1.35754e+06	2.38899e+06	3.13053e+06	2.06457e+06	1.62729e+06	2.38789e+06	1.53944e+06	2.93521e+06	2.70518e+06	512469	2.58219e+06	1.18109e+06	1.52663e+06	1.44141e+06	1.19288e+06	1.46299e+06	1.05209e+06	2.08017e+06	388560	929686
BMX																											39669.5					95805.2			26696.6					3.01012e+06
BNIP1	757810	5.07035e+06	1.03225e+07	4.54549e+06	3.71698e+06	4.35826e+06	1.22859e+07	6.80477e+06	1.0333e+07	6.26514e+06	1.03471e+07	1.10406e+07	6.94004e+06	3.26135e+06	5.25854e+06	1.24953e+07	2.7726e+07	2.15264e+07	8.45439e+06	7.27731e+06	3.46931e+06	5.79958e+06	9.16056e+06	1.06374e+07	9.44621e+06	1.613e+07	3.91593e+06	1.31927e+07	7.31672e+06	7.36234e+06	1.88539e+07	2.3537e+07	8.1459e+06	4.18431e+07	5.46809e+06	1.78791e+07	2.46048e+07	8.86385e+06	1.45433e+07	4.98477e+06	2.02602e+07	1.67569e+07	1.62453e+07	4.60874e+06	8.23608e+06	5.63793e+06	2.53082e+07	1.66772e+07	4.54953e+06
BNIP2	400958			471438						1.72705e+06		1.0759e+06							544869	769771	544746	1.1424e+06	1.74804e+06	1.36083e+06					1.84958e+06	244433	367984	149863		1.03699e+06	384816	220654	578893		951113	4.47561e+06	4.07477e+06	3.08101e+06	1.19011e+06	1.33147e+06		822028		758264
BNIP3															3.21532e+06		720165	1.24494e+06			1.9315e+06			1.24104e+06	522171	823785				3.83361e+06		3.95316e+06	939831	3.03737e+06		1.28381e+06	658181	5.31498e+06		2.62654e+06	1.48597e+06	357704	2.66137e+06	424027	1.03918e+06	2.31823e+06	852053		2.78353e+06
BNIP3L	680915		3.36992e+06	1.82627e+06	1.85496e+06		4.03131e+06		4.44301e+06	711884	1.3513e+06		2.27049e+06		1.18328e+07	943594	2.09052e+06	6.60965e+06	3.65344e+06	3.80299e+06	9.52532e+06		4.64298e+06	1.03062e+06		5.38834e+06		3.89233e+06	1.33227e+06	1.50225e+07				1.9647e+07	616453	560916			8.99754e+06		8.41966e+06	2.22684e+06	3.32852e+06	6.0034e+06	2.38441e+06	499098	3.0548e+06	2.38582e+06	1.39221e+06
BOD1																			430603	604802			1.3578e+06	558790								927318			2.64894e+06	495126		646522				1.76194e+06			781028	1.8397e+06	2.49519e+06	555424
BOD1L1		116350	121656			97806.4	38759.3	97571.2	139503		79045.5	438184	14620	539461	1.80565e+06	284368	11991.6		1.13829e+06	540061	827405	218496	565900	261623	438373	117064	572689	702584	124183	441348	2.44296e+06	994929	265980	430626	285860	630555	398959	679729	234227		191433	442501	78348.5	718574	494615	1.31339e+06	893205		841945
BOK	1.72517e+06		1.13521e+06		6.67001e+06	742296	3.0868e+06	5.36068e+06	4.04594e+06	6.91142e+06	8.43993e+06	2.01874e+06	1.79491e+06	3.6112e+06	1.23158e+06	551853	1.16827e+06	4.57142e+06					2.05993e+06	241321						6.29037e+06	785355	311432		326674	829296	579487	8.87275e+06	1.08067e+06	1.15478e+06	682132	1.48714e+06	305849	9.68468e+06	2.08524e+06	625262	4.81944e+06	3.61387e+06	1.39606e+06
BOLA1																1.72469e+06	2.6555e+06		2.538e+06	2.2863e+06	3.91628e+06			704697		3.4539e+06		2.71084e+06			9.78874e+06	3.54643e+06		7.11055e+06	535402	679522	2.68288e+06	1.38124e+06	3.58057e+06	2.34963e+06	875891	3.13513e+06		3.36977e+06	3.16932e+06	2.75701e+06	5.74201e+06	1.13153e+06	1.44601e+06
BOLA2	1.60334e+07	4.72592e+07	2.26849e+07	3.44034e+07	7.43247e+06	1.85883e+07	1.35245e+07	1.02472e+07	1.34675e+07	1.03234e+07	8.46491e+06	3.70184e+07	3.799e+07	7.60723e+06	1.15413e+07	1.2426e+07		2.2123e+07	9.35638e+07	5.7101e+07	9.66193e+07	8.73554e+07	2.26275e+08	9.04471e+07	3.29741e+07	1.85422e+08	1.84958e+08	4.0301e+08	8.90475e+07	1.73359e+07	3.80237e+08	6.89443e+07	5.82032e+07	4.2126e+07	3.27578e+07	1.8132e+07	2.9287e+07	5.90904e+07	6.41422e+07	3.31296e+08	6.18159e+07	7.76117e+07	4.74437e+07	1.80812e+08	1.98807e+08	1.30466e+08	1.513e+08	7.99649e+07	9.62848e+07
BOLA3			890373			1.5242e+06		1.23439e+06	1.91948e+06					1.45466e+06				1.48548e+06	3.50842e+06		1.97212e+06		1.56265e+06	1.22745e+06					1.20132e+07		1.64931e+06	3.89652e+06	5.63459e+06	4.72163e+06			5.82281e+06		1.63957e+06		2.11537e+06	5.20136e+06		1.3852e+06	3.21466e+06	1.91832e+06	6.17043e+06		809698
BOP1	462862	1.29767e+06	1.45976e+06	1.35571e+06	2.03086e+06		1.3951e+06	2.44928e+06	1.27281e+06	1.28028e+06	1.64423e+06	1.35128e+06	796074	2.54027e+06	4.05906e+06	5.51659e+06	7.40388e+06	7.91236e+06	626359	1.55739e+06	1.8809e+06	4.43341e+06	4.94496e+06	2.54413e+06	3.07314e+06	2.22456e+06	1.16114e+06	6.28294e+06	4.44476e+06	6.5298e+06	9.32526e+06	4.05077e+06	6.8238e+06	1.05376e+07	9.96081e+06	7.3823e+06	3.7997e+06	1.59949e+07	2.22298e+06	2.02672e+06	3.59314e+06	4.52446e+06	3.48656e+06	5.1483e+06	2.05217e+06	6.08259e+06	8.50727e+06	2.17497e+06	6.07596e+06
BPGM	1.526e+07	5.42058e+07	3.04934e+07	8.44104e+07	7.02715e+06	607997	5.07059e+06	8.48385e+06	847399	7.43321e+06	7.0277e+06	1.55746e+07	1.04768e+07	1.79747e+07	3.00044e+06	1.61916e+07	7.03086e+06	1.28084e+06	3.89438e+07	1.36142e+07	2.00678e+07	4.14906e+07	5.86014e+06	6.65006e+06	3.17968e+07	9.078e+06	1.25682e+06	6.05524e+06	3.75154e+07	553446	1.60698e+06	7.39082e+06	455552			2.14671e+06	4.69254e+06	3.59305e+06	5.57468e+06	5.83118e+06	2.69374e+06	2.34478e+06	1.57608e+06	6.41761e+06	1.0865e+07	1.31967e+07	5.06369e+06	3.82691e+06	1.82651e+07
BPHL	1.52292e+06	1.26515e+06	645566		1.8034e+06	4.69266e+06	2.99793e+06	5.80679e+06	598772	3.31779e+06	4.36518e+06	762528	356519	3.21368e+06	1.37019e+07	8.14575e+06	3.71658e+06	3.68013e+07	2.72075e+07	2.68118e+07	5.88195e+07	1.12825e+07	2.2697e+07	1.14762e+07	1.41796e+07	2.39902e+07		9.10292e+06	5.2759e+06	5.46257e+07	7.38691e+06	1.51564e+07	1.41666e+07	1.15305e+07	5.9636e+06	1.43157e+07	3.79938e+07	9.84496e+06	5.09787e+06	2.23646e+07	2.87601e+06	1.4238e+07	2.80422e+07	7.92815e+06	8.13292e+06	949546	2.29566e+07	4.20639e+07	1.27939e+07
BPI	1.04624e+07	490766	1.46511e+06	5.9984e+06	3.18126e+06	517950	1.15492e+07		1.06526e+07	1.83351e+07	2.03783e+06	2.40766e+06	2.0149e+07	8.63018e+06	4.2653e+06	1.71724e+06	6.73882e+07	1.49225e+07		2.29034e+06	383814	411578	1.71063e+06	3.05478e+06	1.48893e+06	1.47151e+06	5.07664e+07	3.03617e+06			3.40298e+07	2.26854e+07	1.39716e+06	1.07157e+06	1.24437e+07	1.61674e+07	2.95499e+06	9.36998e+06		2.86854e+08	3.01612e+06	2.18216e+06	814433	868081				4.37425e+06
BPIFA1				2.51247e+07													4.54238e+08	1.04474e+08			718456		1.07471e+06	2.0934e+06		668107		7.96755e+06					1.09353e+08		8.18847e+06	5.86666e+06		365629		2.15368e+06		1.45323e+06				4.72861e+06	683752	679533	720433
BPIFB1	689293		1.22428e+06	6.80219e+07	2.83768e+07	1.9573e+07		6.50248e+07		4.53944e+06	1.24242e+06	1.43293e+06		429957	1.22525e+06	1.16682e+06	2.75852e+06	2.43501e+07		1.34261e+07	5.65435e+07		3.75228e+06	3.41113e+07	559236	5.41232e+06		5.78907e+06		1.8621e+06		7.60308e+06	3.309e+06		208655	3.48428e+06	2.18495e+08	8.56383e+06	675474	56955.5	9.72953e+06			3.02012e+07		8.12806e+06	2.83681e+06	4.77387e+07	188077
BPIFB2																										304988						162818					916288											3.04474e+07
BPNT1	4.24251e+06	3.00068e+06	5.5139e+06	1.10537e+06	1.82567e+06	1.51378e+06	2.68796e+06	7.53701e+06	1.60895e+06	1.22703e+07	3.92564e+06	1.03175e+07	1.92849e+06		4.58056e+07	2.29896e+07	1.79469e+07	1.13282e+07	1.93493e+07	3.33447e+07	8.26947e+07	2.76958e+07	5.02003e+07	5.7337e+07	3.9224e+07	3.32452e+07	3.16585e+07	4.47837e+07	1.66186e+07	4.37223e+07	3.79008e+07	5.54341e+07	3.82931e+07	1.13937e+07	9.25155e+06	2.2002e+07	4.54086e+07	7.07891e+07	3.39401e+07	1.25981e+07	2.76859e+07	4.50904e+07	1.3729e+07	1.17834e+08	2.36971e+07	5.07019e+07	3.91801e+07	4.68192e+07	1.18458e+08
BPTF	74785.9		25271.3				133729	17528.1	187446	22504.7	82717.4	173657	46397.6	131193	247581	464623	120718	155975	249394	181723	173503	258318	208985		78597.3	157592	62034.1	350259	32944.1	965510	341492	614804	771347	361284	312842	490937	384897	670673	1.15894e+06	875040	140873	285145	75833.7	509645	139366	66022.3	185944	162466	93850
BRAF																	569681	3.06776e+06	846208		609851	389720	78774.1	218177		1.11677e+06		828332		189246		65724.4				733872	725295	1.23766e+06	1.30408e+06	3.398e+06			2.53588e+06	307762	911686		475013	654535
BRAP			88732.8				150546	101649				153197			99330.9	379210	167551	93957.9	586542			331766	339357	132157	430303	167755	357051	150330		104173	1.10845e+06	816817	879033	471608	758018	2.58627e+06		444531		840755	812333	432957		628163	731886		1.09882e+06	329633	303782
BRAT1		58616.2									59973	680132			1.13479e+06	1.24627e+06	830986	231698	634417		1.11745e+06	463276	1.02539e+06	1.15312e+06		444797		303581	754001	736042	3.31304e+06	2.40949e+06	119144	695649	1.122e+06	653853	443346	760671	101319		3.84103e+06	2.88668e+06	323036	1.69679e+06	1.35921e+06	1.8257e+06	742864	1.65686e+06	157074
BRCA1																																		206574	65580.9
BRCC3	3.29123e+06	5.84318e+06	2.93182e+06	2.65269e+06	4.91824e+06	5.3887e+06	6.67878e+06	5.22162e+06	5.85571e+06	6.36589e+06	4.97234e+06	5.0214e+06	6.54708e+06	2.35908e+06	1.73693e+07	1.76914e+07	6.72346e+06	6.30967e+06	2.90785e+06	5.61036e+06	1.07101e+07	5.16883e+06	5.64798e+06	4.43173e+06	5.73581e+06	2.93061e+06	1.85682e+07	1.24959e+07	4.86609e+06	6.24016e+06	9.03401e+06	1.76902e+07	4.35097e+06	7.03053e+06	9.11577e+06	7.22845e+06	1.17368e+07	7.45881e+06	1.44097e+07	1.6008e+07	5.45135e+06	6.20828e+06	8.61261e+06	9.96217e+06	8.99722e+06	1.76643e+07	7.68191e+06	1.34812e+07	9.19378e+06
BRD1			308473		129867		292504	107741	161680	172072	416423	134480	82433.5	437922	304773	1.47254e+06		871590	139531		706679	243003	204300	100379	878650				275345	1.27667e+06	253761	1.15677e+06	78006.4	631532	692680	421645	444652	804943	346436	34299.8		76435.8	66807.5	178982		223593	548791	176624	520132
BRD2							222842	114815				194460		293328	1.00501e+06	3.0169e+06	257946	1.07628e+06	203583	863284	2.41359e+06	555869	695079	163108	489551			223674		1.00952e+06	2.40978e+06	3.99847e+06	788331	2.90638e+06	2.47239e+06	6.54331e+06	2.24005e+06	4.00956e+06	1.17185e+06		1.26245e+06	1.18498e+06	218898	468894	140693	1.21863e+06	718297	801154	565306
BRD3			218028				300500	752067			429821	1.20244e+06	187715	801267	1.53639e+07	2.40753e+06	831827	540390	2.01072e+06	1.03256e+06	3.04954e+06	752171	2.59934e+06	271157	809857	1.29099e+06	313659	952706	296839	5.8757e+06	2.23383e+06	1.36456e+06	1.20481e+06	2.76766e+06	7.86711e+06	9.68136e+06	5.04625e+06	1.4601e+06	672635		2.86703e+06	1.43619e+06	167520	5.16743e+06	737198	1.06481e+06	2.43969e+06	256349	1.11821e+06
BRD4	607407	702072	1.33244e+06	215141		849359	580761	2.98719e+06	732481	203739	1.89485e+06	1.3242e+06	2.05308e+06	3.45888e+06	3.14603e+06	4.72869e+06	148741	4.03721e+06	6.75549e+06	3.84636e+06	5.81343e+06	3.73097e+06	2.21346e+06	2.88918e+06	3.14941e+06	2.47119e+06	2.7081e+06	1.65305e+06	2.03062e+06	6.72176e+06	1.14528e+07	6.23246e+06	5.52733e+06	7.03574e+06	6.80891e+06	7.70486e+06	3.23148e+06	6.2696e+06	3.76589e+06	422820	2.12849e+06	3.03787e+06	1.91681e+06	2.22148e+06	2.78432e+06	3.64331e+06	5.1546e+06	2.26047e+06	3.91744e+06
BRD7		191516	931061	89752.7	116057			944743	214823	118286	563304		102809	996894	981967	2.65047e+06		3.78145e+06	610063	854762	488573		632302		125217			669838		3.46959e+06	1.37466e+06	1.56659e+06	378539	1.30207e+06	1.40029e+06	775433	355129	1.28567e+06	780415		666778	659497		541248	259872	654823	1.10068e+06	879234	211089
BRD8	123879	654001	107975	4.24248e+06	47344.9		2.32765e+06	51789.3	109493			203312	138143	960314	678800	125348	204194	260229	530254			151599	267466		104832	118834	290292			903133	2.35477e+06	932003	354832	1.7633e+06	779182	1.04425e+06	429043	692577	1.23526e+06		2.30761e+06	690795		137731		636678	506579		266792
BRD9								344026				1.01909e+06			861376	1.96461e+06	107206	810899	405811	257360	229220	315947			303564	592396		261308		840427	2.26275e+06	3.42806e+06	2.04247e+06	156149	1.0509e+06	1.05087e+06	391021	719162				678909	406027	164996	836356	1.25635e+06	1.44496e+06		1.69174e+06
BRE	1.36638e+06	321497	2.22849e+06		2.38174e+06	3.50372e+06	5.27358e+06	2.27468e+06	2.97383e+06	163013	669933		1.54699e+06	2.98021e+06	8.31528e+06	1.13521e+07	7.80837e+06	4.55105e+06	4.116e+06	2.50612e+06	2.14674e+06	7.38846e+06	1.9723e+06	3.0059e+06	3.56321e+06	1.14836e+06	2.6675e+06	6.51271e+06	925437	3.29276e+06	9.36139e+06	5.44746e+06	3.43384e+06	757595	1.64538e+06		5.43088e+06	4.67524e+06	7.35987e+06	8.7535e+06	1.74004e+06	3.23379e+06	4.77295e+06	5.64029e+06	5.73417e+06	2.6462e+06	4.04977e+06	6.72197e+06	2.84341e+06
BRF1																			421532	303488										670082	217549				887135		264006	48443.1		467804		192998				80904.7	173670	3.42172e+07
BRI3																									4.63865e+06								9.67234e+06	1.48912e+06	1.26537e+06		2.83058e+06	1.86484e+06					3.23402e+07
BRI3BP	2.14555e+06	7.69565e+06	9.11957e+06	2.50291e+06	1.78927e+06	3.34273e+06		3.40095e+06		7.61325e+06	4.38534e+06	887300	4.06028e+06	1.22846e+07	2.07953e+07	5.31552e+07	6.69779e+07	1.21124e+07	2.29429e+07	9.62956e+06	9.443e+06	2.24747e+07	1.41969e+07	3.26711e+06	2.0221e+06	1.12595e+07	3.32313e+07	1.19122e+07	3.28799e+07	4.17373e+07	3.22856e+07	1.19515e+08	3.15939e+07	3.43006e+07	1.30728e+07	1.06051e+07	5.80572e+06	1.18199e+07	1.81246e+07	3.23785e+07	1.14154e+07	2.70578e+07	7.01448e+06	6.4744e+06	1.35119e+07	2.06913e+06	2.16565e+07	3.35858e+06	1.44363e+06
BRIX1	1.24617e+06	790228	5.1364e+06	1.37941e+06	3.31121e+06	4.92191e+06	3.42118e+06	1.0429e+06	2.23946e+06	6.5883e+06	5.02873e+06	7.22283e+06	5.58017e+06	1.91288e+06	2.72271e+07	7.8402e+06	5.04278e+07	1.20319e+07	7.00533e+06	1.23153e+07	1.03724e+07	2.20121e+07	1.54054e+07	1.35898e+07	7.23411e+06	3.51382e+06	5.42742e+06	5.3747e+06	8.36277e+06	900864	1.9608e+07	1.45095e+07	9.10208e+06	6.20395e+06	1.44334e+07	1.0707e+07	1.72686e+07	3.59778e+07	1.2734e+07	3.71201e+07	1.1756e+07	3.41846e+07	2.5656e+07	9.55337e+06	1.65068e+07	2.5241e+07	1.55934e+07	9.50383e+06	1.5793e+07
BRK1	2.11907e+07	4.18511e+07	2.47172e+07	2.23978e+07	2.26291e+07	4.7605e+07	4.40003e+07	4.98678e+07	5.26687e+07	4.68455e+07	1.9539e+07	9.1797e+07	4.05587e+07	3.05758e+07	9.38447e+06	1.88392e+07	2.15743e+07	2.62101e+07	8.70303e+07	5.27132e+07	6.32223e+07	3.47935e+07	7.78554e+07	5.65691e+07	3.32503e+07	2.66076e+07	3.86383e+07	3.5929e+07	6.12743e+07	1.85e+07	4.28578e+07	6.61108e+07	2.38329e+07	3.59207e+07	2.63011e+07	2.24426e+07	3.85287e+07	1.4612e+07	6.49505e+07	1.50581e+07	8.30761e+07	8.31022e+07	8.70269e+07	6.65297e+07	4.57744e+07	2.84411e+07	5.87652e+07	4.46516e+07	3.34295e+07
BRMS1															323188	171220		1.17092e+06								2.37506e+06	1.29917e+06				1.40261e+06	522559	367280	362937	1.97043e+06		523492				1.03259e+06	307388		220454
BRMS1L	382125	311917				380936	284962						1.73202e+06		711342	1.78636e+06		1.25338e+06	994889	444632	1.21333e+06	205445	800730	1.26498e+06	548931			279479		1.65023e+06		2.36402e+06	6.10208e+06		2.05871e+06	3.34579e+06	937149	747428			782293	210475	941943		758368		960650		403985
BROX	1.13046e+06	183692	1.48758e+06	3.74088e+06		361134		895214		1.23906e+06	103804	6.52108e+06	1.69288e+06		6.34434e+06	6.52885e+06	6.85556e+06	4.4334e+06	3.74265e+06	6.01543e+06	1.96296e+07	1.21846e+07	1.1465e+07	7.67403e+06	4.46189e+06	1.10133e+07	1.0159e+07	4.54055e+06	6.96318e+06	2.00158e+07	2.25691e+07	1.35366e+07	3.52582e+06	3.37985e+06	8.65939e+06	1.54262e+07	9.44952e+06	2.1045e+07	2.38581e+07	2.68377e+07	9.89762e+06	1.62659e+07	4.1691e+06	5.18384e+07	4.87011e+06	1.21611e+07	8.12849e+06	1.04992e+07	2.3905e+06
BRPF1		520972		97518.1	97263.1			109743	50453	252227	228312	242531	234560		125303	109893		607880					109455	41096.2		95872.4	40804				291284	354428	36318		64255.9	148114	193784	529049	17421.4	260628		198965	164010			183819	164885		106419
BRPF3																26213.6													110927	422019	142165	596948			2.88784e+06	376585		223848
BSCL2			1.00063e+06				1.12718e+06			868217			2.46595e+06		2.84829e+06	1.98687e+06	7.66302e+06	1.77443e+06	1.25166e+06		1.19951e+06	3.65779e+06	1.46401e+06	505869	295937	1.09834e+06		949978	505302	1.69848e+06	4.21252e+06	2.34572e+06	3.92416e+06	1.05206e+07	5.32344e+06	1.60193e+06	963911	3.44483e+06	1.12053e+06	721585	1.86367e+06	3.89183e+06	1.0682e+06	3.51668e+06		855736	4.85033e+06	3.96709e+06	1.54835e+06
BSDC1			920806			177478									5.57118e+06	5.95464e+06	1.8062e+06	2.16224e+06	5.62262e+06	1.94623e+06	3.10388e+06	4.53487e+06	1.43465e+06	3.01176e+06	5.68681e+06	4.79709e+06	6.79025e+06	2.09445e+06	5.11281e+06	5.45429e+06	1.15868e+07	6.55398e+06	1.24171e+07	2.70856e+06	4.23669e+06	7.57666e+06	3.9588e+06	8.35685e+06	4.57554e+06	709926	3.92324e+06	3.25081e+06	2.85737e+06	1.05306e+07	4.38315e+06	6.54617e+06	3.79749e+06	4.55443e+06	4.42441e+06
BSG	2.77983e+07	3.83525e+07	5.81243e+07	3.10149e+07	5.28301e+07	4.61886e+07	5.97623e+07	4.09333e+07	4.12638e+07	5.73198e+07	2.84499e+07	5.30605e+07	4.25289e+07	6.0407e+07	8.09772e+07	7.84503e+07	2.01389e+08	5.55903e+07	1.70812e+07	6.13505e+07	7.83574e+07	8.91367e+07	4.308e+07	5.37786e+07	5.64198e+07	2.01093e+07	7.61453e+07	1.00523e+08	4.7295e+07	8.46302e+07	1.2395e+08	9.2257e+07	1.76558e+08	1.03786e+08	2.05215e+08	1.07478e+08	3.43155e+07	8.22938e+07	3.11904e+07	6.2036e+07	6.5208e+07	7.27441e+07	2.73149e+07	4.01314e+07	7.16342e+07	2.93601e+07	3.86671e+07	4.65906e+07	4.30785e+07
BSPRY	1.88986e+06		1.99036e+06		3.66728e+06	435892	1.05594e+06	1.73861e+06	405170		5.94226e+06	362964	1.24623e+06	4.02046e+06	4.80607e+06	179193	1.22992e+06	1.56747e+07	154325	465034	1.87346e+07	607496	5.75285e+06	1.51991e+06	437821	750972		300921	96476.8	1.74626e+07		4.36656e+06	477790	5.6332e+06	1.07645e+07	946480	9.17863e+06	2.17345e+06	5.7354e+06	1.14687e+07	800364	510846	5.20335e+06	6.1361e+06		7.95425e+06	2.19225e+06	557586
BST1	3.44999e+07	1.55121e+07	6.47296e+06	1.20562e+07	5.27379e+07	4.53026e+07	3.36413e+07	5.25841e+07	2.66141e+07	5.4147e+07	3.49549e+07	2.57185e+07	5.98188e+07	4.74767e+07	2.08153e+07	1.5324e+07	6.4206e+07	9.86207e+06	1.50534e+07	1.19818e+07	1.33862e+07	9.18405e+06	1.01129e+07	1.51297e+07	1.56594e+07	2.10327e+06	1.33552e+08	7.15783e+06	5.38779e+06	1.93858e+07	6.52641e+06	4.54944e+07	2.35848e+06	1.86654e+07	2.08861e+07	1.75304e+07	1.86564e+07	3.20464e+07	9.45613e+06	1.22922e+08	3.05932e+07	1.44277e+07	1.54738e+07	7.07782e+06	1.91755e+06	3.80962e+07	5.57745e+06	1.44021e+07	3.6244e+06
BST2	5.81569e+07	1.04546e+08	9.97648e+07	3.88537e+08	5.15573e+08	1.07948e+08	1.16935e+08	1.70138e+08	9.05076e+07	1.81028e+08	3.26e+08	3.08065e+08	4.30153e+08	2.98533e+08	2.38072e+07	1.48601e+08	9.27993e+07	1.59181e+08	4.05923e+07		5.12775e+07	5.38574e+07	2.8517e+07	4.23329e+07	4.76199e+07	2.40735e+07	3.70407e+07	3.28282e+07	2.48661e+07	1.57633e+07	1.97828e+07	1.13862e+07	4.46981e+07	1.9911e+07	1.25807e+07	6.24471e+07	4.90189e+07	6.09412e+06	6.24644e+07	4.87376e+06	4.93374e+07	8.94697e+07	7.01692e+07	3.62625e+07	4.33551e+07	4.52006e+07	3.53128e+07	3.69127e+07	6.50614e+07
BTAF1		340618	130648				174975			292012	60413.3	304661			1.13011e+06	1.20969e+06	254153	380674	88309.9	54502.6	121825	1.09248e+06	744944	465234	185983	196087	474494	79010.4	260095	808324	965336	1.42715e+06	794258	1.11797e+06	746074	1.47269e+06	89429.8	1.06134e+06	406860	1.21043e+06	737784	352227	121826	2.06087e+06	184528	703949	843647	119653	642884
BTBD1															261102									606728						334240	640938	497257	186760	463460										161627				306551	159287
BTBD11																		112147	68702				757573	375683						594499					257084			393340				70851.7
BTBD16																			6.00849e+06		3.84699e+06	223657										413201	293749								357776							166622
BTBD2			386251					398121		775435	536111	502332	294959	503418		139940													279548	184817	143026		459473	249661				120124		40581.6				466361		132833	1.16733e+06
BTBD9											602256				1.99609e+06	961219	998892	194754	147946		126652	85842.2	228582	496663	65171.3	271221		176275		2.00297e+06	169579	657907	111845	346528	260325	649300	354778		97012.8		271037		553642	1.14207e+06	401170	752051	68007	560957	193057
BTC																	2.13553e+06																													475684	1.39974e+06
BTD		352560	1.06915e+06	1.70255e+06		461295	1.13072e+06	1.0897e+06	1.02762e+06	1.65531e+06	1.0192e+06	361357	820043	1.89644e+06	2.96418e+06	2.61317e+06	2.28481e+06		227040	225989	2.38567e+06	977374	951822	869790	861896	223784	481827		705151	1.00441e+06		1.8826e+06	4.48656e+06	1.67767e+06	1.46472e+06	2.01701e+06		1.27703e+06	1.74056e+06	2.8993e+06	652749	1.22198e+06	644718	1.77974e+06	101201	2.74663e+06	385914	1.97059e+06	125870
BTF3	7.87077e+06	8.38299e+06	8.83227e+06	7.05719e+06	6.72287e+06	6.36588e+06	9.7534e+06	1.33109e+07	6.9031e+06	1.07325e+07	5.71616e+06	1.38994e+07	1.08877e+07	6.02775e+06	1.82999e+07	3.43891e+07	1.05049e+07	2.63315e+07	2.06863e+07	4.32611e+07	3.36794e+07	7.29924e+07	2.40644e+07	4.15324e+07	2.93457e+07	2.63895e+07	6.46436e+06	4.39172e+06	3.12837e+07	3.29477e+07	4.52869e+07	2.57357e+07	2.93367e+06	6.88206e+07	7.92641e+07	9.54084e+06	4.40998e+07	6.06562e+07	3.29655e+07	1.28637e+06	3.85394e+07	2.73111e+07	2.84607e+07	7.32337e+07	9.37347e+07	4.77237e+07	3.02302e+07	3.36208e+07	2.9785e+07
BTF3L4	5.30703e+06	2.03204e+07	1.54641e+07	7.2349e+06	4.24295e+06	8.48522e+06	5.71317e+06	1.01057e+07	1.57037e+07	4.26027e+06				4.07116e+06	1.14451e+08	1.16902e+08	2.92338e+07	1.22962e+07	4.84685e+07	7.17087e+07	6.83805e+07	1.23821e+08	1.27796e+08	6.95805e+07	3.98685e+07	6.50776e+07	9.36191e+07	7.98456e+07	1.04853e+08	1.38927e+08	6.88326e+07	4.81971e+07	5.26073e+07	9.52668e+07	1.49463e+08	9.70566e+07	4.17309e+07	1.00683e+08	3.96985e+07		1.62196e+08	8.65017e+07	6.32628e+06	1.37418e+08	8.67395e+07	1.48646e+08	4.77182e+07	6.7415e+07	1.01817e+08
BTK	513784	152065	120411	220122		151804	123951	487661	732481			471350	268887		930089	1.97476e+06	2.85079e+06	377827	1.28838e+06		363099	801225	2.68708e+06	2.35127e+06	1.59425e+06	1.34811e+06	2.26057e+06	2.11723e+06	2.56602e+06	714504	1.13225e+06	1.31116e+06	1.46297e+06	3.46648e+06	1.68409e+06		1.42755e+06	1.03686e+06	2.89235e+06	8.12773e+06	2.14962e+06	4.13553e+06		1.12978e+06	195275	1.39573e+06	737055	458954	1.07311e+06
BTN2A1		651515	242954	434327	2.2492e+06		2.66398e+06	283195	248894		6.05613e+06	2.86278e+06	507556	684941	1.29756e+06	1.18678e+06	2.8485e+06	1.17743e+06			941689	1.79749e+06		689388	252584		194923			129670	3.63238e+06	3.42124e+06	1.25444e+06	521688	3.9814e+06	2.40906e+06	1.89185e+06	1.07905e+06	182250	117823	328235	328616	2.15082e+06	929759		328316		332241	1.25946e+06
BTN3A1		1.31738e+06	857854	589152	3.3797e+06	289728	304973	617633		395464	2.91443e+06	1.27504e+06	2.45611e+06		500312	1.22571e+06		775419			573218	567615			156107		83998.5				459641	400561	337086	3.21803e+06	1.94394e+06		510244	127632			583708	599947
BTN3A2		946680	501339	967214	5.62465e+06	2.41887e+06				1.57434e+06	802100	1.31731e+06	2.2368e+06	384494	951907	396848									219196	124190					1.54981e+06			2.50066e+06		370641							421681			445360
BTN3A3	8.90433e+06	1.40851e+07	1.39337e+07	5.33734e+06	3.19698e+07	4.90604e+07	2.14477e+07	1.41936e+07	8.98881e+06	2.22624e+07	4.46388e+07	2.44347e+07	4.23946e+07	1.05882e+07	1.11796e+07	2.35129e+07	6.02026e+06	2.77017e+07	8.84023e+06	2.40738e+06	4.33115e+06	4.03538e+06	3.66185e+06	1.65726e+06	5.82687e+06	1.21327e+06	3.56765e+06	2.2345e+06	3.22642e+06	4.90152e+06	8.11126e+06	5.19593e+06		6.37342e+06	2.01591e+07	2.86242e+06	1.43667e+07	1.55507e+07	7.45209e+06	581892	1.42281e+07	5.96832e+06	7.26108e+06	2.91527e+06	2.29756e+06	8.75316e+06	7.36953e+06	4.68725e+06	695702
BTNL9			1.65036e+06	158289	3.84845e+07	3.01231e+06	2.73794e+06	580531	3.8101e+06	4.01163e+06	2.2159e+07	645400	2.03716e+07	3.03295e+06				6.11136e+06												13197.5							299730	753780
BUB1																					492029														12939.4
[truncated: 10,142 more rows]
[truncated: 171 more columns]
