# Supplementary material for: Prognostic biomarker discovery based on proteome landscape of Chinese lung adenocarcinoma
Source: Clin Proteomics. 2024 Jan 5;21:2. doi: 10.1186/s12014-023-09449-2 (PMC10768252; doi:10.1186/s12014-023-09449-2)
Supplement: Supplementary file 7 — Additional file 7: Table 2. List of potential LUAD prognostic biomarkers. [file 12014_2023_9449_MOESM7_ESM.xlsx]

## Sheet: Sheet1
Gene name	Identification frequency in tumor	Identification frequency in NAT	Identification frequency in benign lung disease	Log2FC	FDR	Log-rank p value
AHCY	103	103	14	2.90302	1.32917e-32	0.0305608
AKR1B1	103	102	14	2.14673	4.80295e-24	0.0406846
APEX1	103	103	14	2.83711	1.09583e-32	0.0422428
ARCN1	103	103	14	2.64792	2.76522e-34	0.00555849
ARF4	103	103	14	2.35376	9.72958e-33	0.000552106
ARHGAP1	103	103	14	2.38401	4.13042e-33	0.00618905
BOLA2	102	89	14	3.27143	3.76632e-30	0.0246511
CACYBP	103	103	14	2.98434	1.46424e-33	0.000657241
CFL1	103	103	14	2.00132	4.47857e-33	0.0145854
CLIC1	103	103	14	2.61579	1.04569e-31	0.000807415
CMPK1	103	101	14	3.37425	2.21537e-33	0.0497281
CNDP2	103	103	14	2.12287	5.85893e-29	0.043425
COPA	103	103	14	2.14399	2.76522e-34	0.00872573
COPB1	103	103	14	2.35507	4.37393e-34	0.0140061
COPB2	103	103	14	2.15966	4.09221e-34	0.00848561
COPG1	103	103	14	2.32662	4.29527e-34	0.00132508
CSTB	103	103	14	2.32171	5.76034e-30	0.0135852
CTSB	103	103	14	2.157	1.16077e-30	8.40688e-05
EEF2	103	103	14	2.808	2.76522e-34	0.0121821
EIF4A1	103	103	14	2.56981	5.69814e-34	0.000263528
ENO1	103	103	14	3.01732	2.69982e-34	0.0016034
ERO1L	103	103	14	2.58752	1.14513e-33	2.93157e-05
FHL2	103	103	14	2.3897	2.5152e-25	0.00363287
GAPDH	103	103	14	2.14882	4.27958e-33	0.000459142
GDI2	103	103	14	2.30538	1.88649e-29	0.00310015
GPI	103	103	14	2.96785	2.46408e-32	0.00338841
GSTO1	103	102	13	2.12871	2.33329e-26	0.0225263
HDLBP	103	103	14	2.50334	2.76522e-34	0.00374958
HMGA1	103	97	13	2.79364	3.81697e-28	0.00298317
HSP90AA1	103	103	14	2.05714	2.05265e-30	0.0331234
HSP90AB1	103	103	14	2.28746	4.09221e-34	0.00126813
ISG15	103	101	14	2.20426	3.25103e-23	0.0281557
LDHA	103	103	14	3.46375	9.35745e-33	0.00089165
LDHB	103	103	14	2.46166	6.54038e-31	0.000425621
MIF	103	103	14	2.44941	1.41638e-30	0.0274119
MT2A	97	73	13	2.83918	5.62309e-13	0.0167907
NAGK	103	103	14	2.04879	2.94028e-29	0.0125905
NAMPT	103	103	14	4.13324	1.12595e-33	0.000312234
NANS	103	103	14	3.44931	3.11158e-33	0.0180996
NDRG1	103	103	14	2.00817	2.39402e-24	0.013373
NME1	103	103	14	2.43759	2.01172e-30	0.00243519
NNMT	103	59	11	6.75986	2.94899e-33	1.41377e-05
NQO1	77	36	13	10.8946	3.80042e-14	0.0314525
NUTF2	103	103	14	2.24349	1.35532e-26	0.0355599
PAICS	103	103	14	3.08837	1.07092e-33	0.00250218
PDXK	103	103	14	2.91316	6.95086e-33	0.0495485
PGAM1	103	103	14	2.39815	1.06453e-31	0.00785295
PGD	103	103	14	2.75248	4.79127e-33	0.00164551
PGK1	103	103	14	2.5244	3.37145e-33	0.0187616
PGM1	103	103	14	2.75827	8.74473e-31	0.0147441
PKM	103	103	14	2.54165	1.95775e-33	0.00214138
PLIN3	103	103	14	2.49232	2.44688e-33	0.00128181
PLS3	103	103	14	2.04729	4.95009e-26	0.0260509
PNP	103	103	14	2.96816	5.8623e-28	0.0327253
PPA1	103	103	14	2.77697	6.72441e-33	0.0246966
PTGES3	103	103	14	2.6502	6.40174e-31	0.00133225
PYCR1	103	44	13	13.829	6.62626e-35	0.0157239
RAN	103	103	14	2.13844	3.69462e-32	0.00152314
RCN3	103	101	14	2.99913	3.99308e-28	0.0022514
SERBP1	103	103	14	2.14183	6.54038e-31	0.00385621
SET	103	103	14	2.64534	4.91465e-29	0.0222318
SHMT2	103	103	14	2.09699	9.94139e-33	0.0125275
SSB	103	103	14	2.80085	2.66171e-32	0.00736248
STAT1	103	103	14	2.84532	2.88342e-30	0.0390435
STMN1	102	86	13	3.71549	1.75139e-27	0.00348023
TAGLN2	103	103	14	2.01467	1.02452e-29	0.0467951
TALDO1	103	103	14	2.6097	1.65144e-31	0.0350028
TBCA	103	101	14	3.06232	8.5637e-30	0.00616768
TMSB10	103	100	12	3.02846	4.10247e-29	3.28843e-05
TPI1	103	103	14	2.48511	9.19797e-33	0.00147738
TYMP	103	103	14	3.16708	8.62003e-33	0.00520281
UBE2L3	103	101	14	2.90507	1.6095e-28	0.0487227
UCHL1	100	78	13	2.93356	3.8414e-20	0.000197078
UGDH	103	102	14	3.0993	3.76812e-32	0.000152442
UGP2	103	103	14	2.19244	2.41775e-31	0.0188661
